# Supplementary material for: Modeling the ribosome as a bipartite graph
Source: PLoS One. 2022 Dec 30;17(12):e0279455. doi: 10.1371/journal.pone.0279455 (PMC9803165; doi:10.1371/journal.pone.0279455)
Supplement: S1 File — (TXT) [file pone.0279455.s001.txt]

# -*- coding: utf-8 -*-
"""
Created on Thu Oct 15 07:46:16 2018

@author: Laurie Calvet
"""

import pymol
import pymol.cmd as cmd
from pymol import stored
import pandas as pd
import os, re,json
import interface_residues

def get_dicts(species):
    
        if species=='thermus': 
            rRNA_16S={"16S-5'": ['1-73', '76-84', '88-93', '129A', '189A', '189B', '189C', '189D', '189E', '189F', '189G', '189H',
                                 '189I', '189J', '189K', '189L', '96-204', '216-439', '441-458', '460-461', '470-477', '479-496',
                                 '498-559', '913-920'], 
                      '16S-CD': ['560-841', '848-912'], 
                      "16S-3'M": ['1001A', '1030A', '1030B','1030C', '1030D', '921-1166', '1363A', '1168-1398'], 
                      "16S-3'm": ['1442A', '1442B', '1399-1447','1452-1452', '1456-1542']}
            rRNA_23S= {'23S-D0': ['562-586', '1251-1270', '1648-1678', '1990-2057', '2611-2625'], 
                       '23S-D1': ['1-45', '47-90', '94A', '92-100', '102-137', '139A', '142A', '143A', '154A', '139-158', '271A', 
                                  '271B', '271C', '271D', '271E', '271F', '271G', '271H', '271I', '271J', '271K', '271L', '271M',
                                  '271N', '271O', '271P', '271Q', '271R', '271S', '271T', '271U', '271V', '271W', '271X', '271Y', 
                                  '271Z', '272A', '272B', '272C', '272D', '272E', '272F', '272G', '272H', '272I', '272J', '171-272',
                                  '363A', '363B', '363C', '363D', '363E', '363F', '274-366', '370-438', '440-489', '491-545', 
                                  '547-549', '551-561', '2895-2902'], 
                        '23S-D2': ['614A', '614B', '614C', '587-616', '654A', '654B', '654C', '654D', '654E', '654F', '654G',
                                   '654H', '654I', '654J', '654K', '654L', '654M', '654N', '654O', '654P', '654Q', '654R', '654S', 
                                   '654T', '654U', '654V', '884A', '884B', '884C', '884D', '884E', '884F', '618-884', '892-928', 
                                   '975A', '930-1133', '1142A', '1135-1171', '1221A', '1173-1250'], 
                        '23S-D3': ['1445A', '1450A', '1271-1453', '1455-1482', '1509A', '1509B', '1484-1520', '1528A', '1523-1584',
                                   '1631A', '1586-1647'], 
                        '23S-D4': ['1679-1714', '1717-1722', '1745A', '1747A', '1739-1866','1876-1989'],
                        '23S-D5': ['2058-2203', '2205-2208', '2218-2610'],
                        '23S-D6': ['2712A', '2626-2796', '2799-2799', '2801A', '2801-2805', '2807-2889', '2891-2894']}
            return rRNA_16S, rRNA_23S

        if species=='yeast':
            rRNA_18S={"18S-5'": ['1-606', '1137-1144'], '18S-CD': ['607-1136'], "18S-3'M": ['1145-1635'], "18S-3'm": ['1636-1800']}
            rRNA_25S={'25S-D0': ['636-660', '1432-1451', '1880-1910', '2333-2399', '2980-2994'], 
                      '25S-D1': ['1-635'], '25S-D2': ['661-1431'], '25S-D3': ['1452-1879'], '25S-D4': ['1911-2332'], 
                      '25S-D5': ['2400-2979'], '25S-D6': ['2995-3396']}
        return rRNA_18S, rRNA_25S
    
   
   
    #####################
def write_to_json(file,data):
    to_write=file
    with open(to_write, 'w') as fp:
        json.dump(data,fp)

def select_rrna_domain_ranges(resi_list):
    resi_str='resi '
    for ind,p in enumerate(resi_list):
        if ind ==0:
            resi_str+=str(p)
        else:
            resi_str+='+'+str(p)  
    return resi_str

def get_interactions(chain_str, chain1, chain2):
    cmd.select('Inter', chain_str)
    chain_dict={chain1:[], chain2:[]} #contains as keys the chain name and as elements an array of the resi in contact
    inter_data=interface_residues.interfaceResidues('Inter', 'c. '+chain1,'c. '+chain2, 1)                   
    if inter_data!=[]:
        for result in inter_data:
            if result[0]=='chA':
                chain_dict[chain1].append(result[1])
            if result[0]=='chB':
                chain_dict[chain2].append(result[1])
        cmd.delete('Inter')
        return chain_dict
    else:
        cmd.delete('Inter')
        return {}
    
def get_resi_str(elem, prot=True):
    chains='resi '
    for ind,p in enumerate(elem):
        if ind ==0:
            chains+=p
        else:
            chains+='+'+p      
    if prot==True:   
        return chains+'& name CA'
    else:
        return chains+'& name P'

  
if __name__ == "__main__":
    
   #####  Input info
    species='thermus'
    pdb='5ot7'
    chain_file='df_chains5ot7.xlsx'
   
   ###  Set up the problem
    SSU_dict, LSU_dict=get_dicts(species)
    
    SSU_keys=list(SSU_dict.keys())
    SSU_rrna=SSU_keys[0][0:3]
    
    LSU_keys=list(LSU_dict.keys())
    LSU_rrna=LSU_keys[0][0:3]
    
    df_chains2=pd.read_excel(chain_file, index_col=0)
    cmd.fetch(pdb)    
   
   #### find interactions and positions
    all_interactions={} 
   
    elems=list(df_chains2['comp'])
    chains=list(df_chains2['chains'])
    num_elems=len(elems)
    #initialize
    rrna_dict={}
    rrna_dict2={}
    for ind1 in range(0,num_elems-1):
        elem1=elems[ind1]
        chain1=chains[ind1][2:-2]
        
        for ind2 in range(ind1+1,num_elems):
            elem2=elems[ind2]     
            chain2=chains[ind2][2:-2]
            my_chains=[chain1, chain2]
           
            if SSU_rrna in elem1 or LSU_rrna in elem1: #if rRNA in elem1
                if SSU_rrna in elem1:
                    rrna_dict=SSU_dict
                else:
                    rrna_dict=LSU_dict
                if SSU_rrna in elem2 or LSU_rrna in elem2:  #if rRNA also in elem2
                    if SSU_rrna in elem2:
                        rrna_dict2=SSU_dict
                    else:
                        rrna_dict2=LSU_dict
                    for domain in rrna_dict.keys():
                        for domain2 in rrna_dict2.keys():
                            interaction=domain+'_'+domain2
                            resi_str=select_rrna_domain_ranges(rrna_dict[domain])
                            resi_str2=select_rrna_domain_ranges(rrna_dict2[domain2])
                            cmd_txt='c. '+chain1+'&'+resi_str+'+ c. '+chain2+'&'+resi_str2 
                            ans=get_interactions(cmd_txt, chain1, chain2)
                            if ans !={} and len(list(ans.keys()))>1:
                                all_interactions[interaction]=ans
                                file='all_inter'+pdb+'.json'
                                write_to_json(file, all_interactions)

                else: #rRNA in elem1 but not elem2
                    
                    for domain in rrna_dict.keys():
                        interaction=domain+'_'+elem2
                        resi_str=select_rrna_domain_ranges(rrna_dict[domain])
                      
                        cmd_txt='c. '+chain2+'+ c. ' + chain1+'&'+resi_str
                        ans=get_interactions(cmd_txt, chain1, chain2)
                        if ans !={}:
                            all_interactions[interaction]=ans
                            file='all_inter'+pdb+'.json'
                            write_to_json(file, all_interactions)

            elif SSU_rrna in elem2 or LSU_rrna in elem2:         #if rRNA in elem2                  
                if SSU_rrna in elem2:
                    rrna_dict=SSU_dict
                else:
                    rrna_dict=LSU_dict
                    
                for domain in rrna_dict.keys():
                        interaction=elem1+'_'+domain
                        resi_str=select_rrna_domain_ranges(rrna_dict[domain])
                        cmd_txt='c. '+chain1+'+ c. ' + chain2+'&'+resi_str
                        ans=get_interactions(cmd_txt, chain1, chain2)
                        if ans !={}:
                            all_interactions[interaction]=ans
                            file='all_inter'+pdb+'.json'
                            write_to_json(file, all_interactions)


            else: #no rRNAs
                interaction=elem1+'_'+elem2
                chain_str='c. '+chain1'+ c. ' + chain2
                ans=get_interactions(chain_str, chain1, chain2)
                #print(ans)
                if ans !={}:
                    all_interactions[interaction]=ans
                    file='all_inter'+pdb+'.json'
                    write_to_json(file, all_interactions)
            cmd.delete('Inter')
 
   
