# Supplementary material for: Modeling the ribosome as a bipartite graph
Source: PLoS One. 2022 Dec 30;17(12):e0279455. doi: 10.1371/journal.pone.0279455 (PMC9803165; doi:10.1371/journal.pone.0279455)
Supplement: S1 Text — The information for each interaction is provided for each interacting residue in the following format (partner_name, residue_number, dSASA). (JSON) [file pone.0279455.s002.json]

{"L25_L16": [["L25", "45", 3.0703928470611572], ["L25", "48", 11.31937026977539], ["L25", "49", 8.560091018676758], ["L25", "52", 3.865769863128662], ["L25", "53", 9.003246307373047], ["L25", "71", 5.734014511108398], ["L25", "72", 32.2854118347168], ["L25", "73", 5.817997932434082], ["L25", "74", 5.956456184387207], ["L25", "75", 1.307497501373291], ["L25", "76", 2.060183048248291], ["L25", "78", 1.3723196983337402], ["L25", "79", 10.673595428466797], ["L25", "81", 2.275020122528076], ["L25", "83", 12.109426498413086], ["L25", "98", 2.0670952796936035], ["L25", "99", 2.060181140899658], ["L25", "112", 9.939743041992188], ["L25", "114", 2.7241830825805664], ["L25", "115", 2.0853214263916016], ["L25", "116", 1.4401087760925293], ["L25", "118", 13.839740753173828], ["L25", "119", 14.745903015136719], ["L25", "120", 6.573833465576172], ["L25", "121", 2.780449390411377], ["L25", "122", 1.5154266357421875], ["L25", "175", 6.065472602844238], ["L25", "176", 10.861645698547363], ["L25", "177", 4.37788724899292], ["L25", "178", 3.2766122817993164], ["L25", "179", 9.971480369567871], ["L25", "180", 2.2750205993652344], ["L16", "19", 3.2962231636047363], ["L16", "20", 6.577597618103027], ["L16", "21", 1.184028148651123], ["L16", "22", 1.4405269622802734], ["L16", "23", 4.652342796325684], ["L16", "24", 1.339921474456787], ["L16", "25", 7.952988624572754], ["L16", "26", 2.092583656311035], ["L16", "27", 5.097945213317871], ["L16", "28", 16.192359924316406], ["L16", "29", 32.383975982666016], ["L16", "37", 17.096267700195312], ["L16", "55", 6.608438491821289], ["L16", "56", 2.995077133178711], ["L16", "58", 2.6573598384857178], ["L16", "59", 2.350335121154785], ["L16", "60", 9.45715618133545], ["L16", "61", 3.1760008335113525], ["L16", "62", 8.305538177490234], ["L16", "63", 6.709115028381348], ["L16", "64", 1.9042906761169434], ["L16", "65", 2.2750208377838135], ["L16", "99", 6.5416083335876465], ["L16", "100", 15.064960479736328], ["L16", "107", 1.515427589416504], ["L16", "108", 3.4683122634887695], ["L16", "130", 3.5007095336914062], ["L16", "132", 2.8229260444641113], ["L16", "133", 5.130232334136963], ["L16", "134", 8.888398170471191], ["L16", "135", 1.3723196983337402], ["L16", "136", 4.016354560852051], ["L16", "137", 2.8624651432037354], ["L16", "138", 15.133453369140625], ["L16", "139", 1.515427589416504], ["L16", "140", 1.554966926574707], ["L16", "141", 4.510497570037842]], "L25_23S-D2": [["L25", "42", 17.415294647216797], ["L25", "46", 9.647987365722656], ["L25", "111", 6.065464019775391], ["L25", "112", 3.8657684326171875], ["L25", "118", 12.234186172485352], ["L25", "119", 10.743980407714844], ["L25", "121", 6.065469741821289], ["L25", "145", 5.381542205810547], ["L25", "146", 14.269579887390137], ["L25", "147", 2.092583656311035], ["L25", "148", 1.1840271949768066], ["L25", "150", 2.3107995986938477], ["L25", "152", 5.893318176269531], ["L25", "169", 11.9548978805542], ["L25", "170", 12.06988525390625], ["L25", "171", 9.885562896728516], ["L25", "173", 32.84175109863281], ["L25", "174", 9.904657363891602], ["L25", "175", 1.44010591506958], ["L25", "176", 9.967016220092773], ["23S-D2", "873", 1.379633903503418], ["23S-D2", "874", 16.336679458618164], ["23S-D2", "875", 15.14404010772705], ["23S-D2", "876", 6.5733489990234375], ["23S-D2", "894", 3.6182994842529297], ["23S-D2", "895", 2.919757843017578], ["23S-D2", "896", 7.9604082107543945], ["23S-D2", "903", 13.401346206665039], ["23S-D2", "904", 7.545109748840332], ["23S-D2", "905", 2.2750205993652344], ["23S-D2", "1039", 14.714166641235352], ["23S-D2", "1040", 7.580899238586426], ["23S-D2", "1076", 18.59506607055664], ["23S-D2", "1077", 5.381542205810547]], "L25_5SrRNA": [["L25", "10", 10.861875534057617], ["L25", "13", 3.3279647827148438], ["L25", "14", 5.17326545715332], ["L25", "15", 2.7476065158843994], ["L25", "16", 4.840632915496826], ["L25", "17", 11.123872756958008], ["L25", "19", 5.097945213317871], ["L25", "25", 9.64798641204834], ["L25", "27", 1.5549683570861816], ["L25", "29", 7.408749580383301], ["L25", "30", 15.839139938354492], ["L25", "31", 2.3107995986938477], ["L25", "34", 4.491369247436523], ["L25", "36", 10.195890426635742], ["L25", "72", 3.8174209594726562], ["L25", "73", 36.4171028137207], ["L25", "75", 1.5549659729003906], ["L25", "79", 3.8962650299072266], ["L25", "80", 3.244211196899414], ["L25", "84", 12.506684303283691], ["L25", "85", 14.821245193481445], ["L25", "87", 1.5549683570861816], ["L25", "89", 10.479129791259766], ["L25", "94", 6.101251602172852], ["L25", "97", 9.780593872070312], ["L25", "99", 2.0184974670410156], ["L25", "127", 8.837516784667969], ["L25", "165", 22.3448486328125], ["L25", "166", 17.85210418701172], ["5SrRNA", "67", 11.27450180053711], ["5SrRNA", "68", 5.058399200439453], ["5SrRNA", "73", 14.330188751220703], ["5SrRNA", "74", 17.857635498046875], ["5SrRNA", "75", 5.742679595947266], ["5SrRNA", "76", 16.429750442504883], ["5SrRNA", "77", 6.69434928894043], ["5SrRNA", "92", 11.95878791809082], ["5SrRNA", "93", 5.893318176269531], ["5SrRNA", "95", 18.49649429321289], ["5SrRNA", "96", 21.03285789489746], ["5SrRNA", "97", 4.4562835693359375], ["5SrRNA", "102", 2.523949146270752], ["5SrRNA", "103", 9.971488952636719], ["5SrRNA", "104", 7.2223310470581055], ["5SrRNA", "105", 15.598594665527344], ["5SrRNA", "106", 12.470911979675293], ["5SrRNA", "107", 2.3107995986938477]], "L9_L28": [["L9", "27", 8.591848373413086], ["L9", "28", 7.328765869140625], ["L9", "31", 7.5451202392578125], ["L9", "32", 5.097949981689453], ["L9", "37", 8.96371841430664], ["L9", "38", 3.7904491424560547], ["L9", "40", 9.647994995117188], ["L9", "43", 13.38584041595459], ["L28", "52", 5.0979461669921875], ["L28", "67", 24.67340850830078], ["L28", "71", 1.379633903503418], ["L28", "72", 6.140782356262207], ["L28", "75", 5.09794807434082]], "L9_L2": [["L9", "87", 9.572675704956055], ["L9", "88", 5.9695725440979], ["L9", "89", 2.027550220489502], ["L9", "118", 5.345415115356445], ["L9", "121", 6.652912139892578], ["L2", "121", 1.5154253244400024], ["L2", "122", 1.3723204135894775], ["L2", "134", 16.429738998413086], ["L2", "135", 2.0275497436523438], ["L2", "171", 4.742683410644531]], "L9_23S-D1": [["L9", "41", 1.3445510864257812], ["L9", "42", 3.7509050369262695], ["L9", "43", 5.902742385864258], ["L9", "45", 1.5154266357421875], ["L9", "46", 1.515425682067871], ["L9", "49", 6.506525039672852], ["L9", "50", 10.730367660522461], ["L9", "52", 7.328784942626953], ["L9", "53", 12.495196342468262], ["L9", "54", 10.346532821655273], ["L9", "57", 8.168341636657715], ["L9", "61", 6.712516784667969], ["23S-D5", "271K", 9.891702651977539], ["23S-D5", "271L", 1.5766505002975464], ["23S-D5", "271M", 5.969573974609375], ["23S-D5", "271N", 1.5154285430908203], ["23S-D5", "271O", 2.724186897277832], ["23S-D5", "271P", 14.993399620056152], ["23S-D5", "271Q", 14.612255096435547]], "L9_23S-D5": [["L9", "11", 2.822920083999634], ["L9", "12", 15.58084487915039], ["L9", "21", 2.862466812133789], ["L9", "22", 5.932858943939209], ["L9", "23", 3.7904491424560547], ["L9", "24", 5.304389476776123], ["L9", "25", 1.3074960708618164], ["L9", "27", 3.928668975830078], ["L9", "28", 1.3074960708618164], ["L9", "29", 1.554964542388916], ["L9", "33", 43.129642486572266], ["L9", "93", 5.09794807434082], ["L9", "95", 4.585819244384766], ["L9", "116", 18.41059112548828], ["L9", "117", 3.0308547019958496], ["L9", "118", 2.092583656311035], ["L9", "119", 6.216104507446289], ["23S-D5", "2091", 5.782218933105469], ["23S-D5", "2092", 15.541293144226074], ["23S-D5", "2093", 1.6147730350494385], ["23S-D5", "2094", 10.479131698608398], ["23S-D5", "2095", 3.8842458724975586], ["23S-D5", "2195", 4.510504722595215], ["23S-D5", "2196", 14.101200103759766], ["23S-D5", "2197", 5.867656707763672], ["23S-D5", "2198", 3.2103071212768555], ["23S-D5", "2199", 10.915943145751953], ["23S-D5", "2220", 1.312807559967041], ["23S-D5", "2221", 7.2472991943359375], ["23S-D5", "2222", 2.7910003662109375], ["23S-D5", "2225", 1.3041129112243652]], "S2_S8": [["S2", "27", 2.8229217529296875], ["S2", "178", 2.689101457595825], ["S2", "179", 5.345417022705078], ["S2", "181", 1.5907468795776367], ["S2", "182", 1.3445518016815186], ["S2", "183", 11.994571685791016], ["S2", "194", 6.792915344238281], ["S2", "195", 18.461421966552734], ["S2", "196", 5.818000793457031], ["S2", "197", 2.472877025604248], ["S2", "198", 1.4796497821807861], ["S8", "68", 3.6182994842529297], ["S8", "70", 3.070392608642578], ["S8", "71", 9.353153228759766], ["S8", "72", 3.7904458045959473], ["S8", "74", 5.022631645202637], ["S8", "75", 11.86194896697998]], "S2_16S-CD": [["S2", "22", 1.5549683570861816], ["S2", "23", 3.79044771194458], ["S2", "24", 1.4405229091644287], ["S2", "25", 11.249204635620117], ["S2", "26", 2.0502376556396484], ["S2", "27", 14.953861236572266], ["S2", "35", 20.648643493652344], ["S2", "36", 11.989969253540039], ["S2", "37", 2.9950757026672363], ["S2", "38", 5.8179931640625], ["16S-3'M", "828", 2.350339651107788], ["16S-3'M", "829", 2.0275535583496094], ["16S-3'M", "830", 15.788776397705078], ["16S-3'M", "831", 18.464759826660156], ["16S-3'M", "841", 3.970167875289917], ["16S-3'M", "848", 1.5549697875976562], ["16S-3'M", "849", 4.625367164611816], ["16S-3'M", "859", 20.514999389648438]], "S2_16S-3'M": [["S2", "95", 5.2700934410095215], ["S2", "96", 17.3042049407959], ["S2", "97", 3.9701623916625977], ["S2", "98", 16.80925941467285], ["S2", "99", 5.9206438064575195], ["S2", "100", 4.684733867645264], ["S2", "103", 20.06061553955078], ["S2", "104", 8.415803909301758], ["S2", "106", 5.893318176269531], ["S2", "107", 38.84991455078125], ["S2", "108", 1.554969072341919], ["S2", "110", 1.3399200439453125], ["S2", "111", 2.310795783996582], ["S2", "132", 2.350339889526367], ["S2", "133", 2.955537796020508], ["S2", "134", 2.0184974670410156], ["S2", "137", 4.152763366699219], ["S2", "140", 1.344551920890808], ["S2", "141", 1.5907416343688965], ["S2", "143", 1.3128070831298828], ["S2", "144", 3.145714282989502], ["S2", "145", 10.518671989440918], ["S2", "147", 2.350341558456421], ["S2", "148", 5.309637069702148], ["S2", "170", 9.26579475402832], ["S2", "172", 3.5825161933898926], ["S2", "175", 8.049025535583496], ["S2", "176", 2.7871475219726562], ["S2", "179", 11.922996520996094], ["16S-3'M", "1072", 13.232624053955078], ["16S-3'M", "1073", 4.5858259201049805], ["16S-3'M", "1074", 6.652917861938477], ["16S-3'M", "1075", 10.479141235351562], ["16S-3'M", "1076", 1.393211841583252], ["16S-3'M", "1096", 3.034616470336914], ["16S-3'M", "1097", 10.762383460998535], ["16S-3'M", "1098", 2.0184974670410156], ["16S-3'M", "1099", 4.302570343017578], ["16S-3'M", "1100", 12.23760986328125], ["16S-3'M", "1101", 19.292217254638672], ["16S-3'M", "1102", 3.0346157550811768], ["16S-3'M", "1103", 13.190959930419922], ["16S-3'M", "1104", 2.1997032165527344], ["16S-3'M", "1105", 2.0184974670410156], ["16S-3'M", "1111", 5.817995071411133], ["16S-3'M", "1158", 20.087589263916016], ["16S-3'M", "1170", 1.5154261589050293]], "S3_S4": [["S3", "130", 2.2750210762023926], ["S3", "132", 3.244213104248047], ["S4", "47", 8.76931381225586]], "S3_S5": [["S3", "131", 1.5549678802490234], ["S3", "135", 10.575969696044922], ["S5", "50", 14.27334976196289], ["S5", "52", 4.585817337036133], ["S5", "53", 2.8229217529296875]], "S3_S10": [["S3", "4", 1.1600685119628906], ["S3", "5", 6.065469741821289], ["S3", "6", 2.7446413040161133], ["S3", "11", 3.467660903930664], ["S3", "13", 3.3630447387695312], ["S3", "18", 1.5907418727874756], ["S3", "21", 1.515427589416504], ["S3", "22", 6.538055896759033], ["S3", "23", 6.77732515335083], ["S3", "24", 3.582521915435791], ["S3", "25", 2.7804484367370605], ["S3", "26", 3.1061744689941406], ["S3", "58", 2.275022506713867], ["S3", "59", 22.667137145996094], ["S3", "60", 7.620429992675781], ["S3", "61", 3.1401991844177246], ["S3", "62", 1.408127784729004], ["S10", "9", 3.5825228691101074], ["S10", "10", 9.904655456542969], ["S10", "11", 3.790445327758789], ["S10", "12", 8.88840103149414], ["S10", "43", 2.2750205993652344], ["S10", "45", 2.995075225830078], ["S10", "51", 3.8262243270874023], ["S10", "61", 1.3796272277832031], ["S10", "65", 3.6183009147644043], ["S10", "66", 15.133453369140625], ["S10", "67", 3.109935998916626], ["S10", "91", 22.110858917236328], ["S10", "92", 12.593767166137695], ["S10", "94", 6.506522178649902], ["S10", "95", 6.86083984375]], "S3_S14": [["S3", "5", 2.9950733184814453], ["S3", "6", 5.097942352294922], ["S3", "8", 25.887828826904297], ["S3", "9", 1.4081273078918457], ["S3", "10", 1.5907468795776367], ["S3", "11", 7.860743999481201], ["S3", "12", 2.71224308013916], ["S3", "13", 4.084564208984375], ["S3", "17", 1.8657574653625488], ["S3", "18", 2.310800075531006], ["S3", "19", 1.408128023147583], ["S3", "20", 5.988851070404053], ["S3", "21", 3.1099350452423096], ["S3", "22", 1.3399226665496826], ["S3", "23", 12.657334327697754], ["S3", "24", 1.4405231475830078], ["S3", "25", 7.921248435974121], ["S3", "26", 2.1997036933898926], ["S3", "27", 6.101251125335693], ["S3", "29", 9.869573593139648], ["S3", "30", 3.58251690864563], ["S3", "31", 1.5549678802490234], ["S3", "33", 5.349797248840332], ["S3", "34", 5.742681980133057], ["S3", "36", 3.1434783935546875], ["S3", "37", 1.3074951171875], ["S3", "40", 5.420737266540527], ["S3", "44", 9.855915069580078], ["S3", "54", 1.5154271125793457], ["S14", "25", 2.3107995986938477], ["S14", "34", 7.279038429260254], ["S14", "35", 2.955533027648926], ["S14", "36", 2.3107948303222656], ["S14", "37", 2.199700355529785], ["S14", "38", 19.234914779663086], ["S14", "39", 18.934484481811523], ["S14", "47", 6.140789985656738], ["S14", "48", 6.608430862426758], ["S14", "49", 3.507199764251709], ["S14", "50", 2.822925329208374], ["S14", "51", 2.556344509124756], ["S14", "52", 16.544832229614258], ["S14", "53", 2.310800313949585], ["S14", "54", 5.305875778198242], ["S14", "55", 6.608514308929443], ["S14", "56", 4.742673873901367], ["S14", "57", 3.7151269912719727], ["S14", "58", 2.816251754760742], ["S14", "59", 15.874232292175293], ["S14", "60", 1.5907402038574219]], "S3_16S-5'": [["S3", "125", 11.249208450317383], ["S3", "127", 13.986339569091797], ["S3", "156", 5.372608184814453], ["S3", "161", 20.514989852905273], ["S3", "192", 2.2354812622070312], ["S3", "193", 8.451580047607422], ["16S-3'M", "420", 2.050238609313965], ["16S-3'M", "421", 2.085320472717285], ["16S-3'M", "532", 5.197051525115967], ["16S-3'M", "533", 1.5154247283935547], ["16S-3'M", "534", 8.560108184814453]], "S3_16S-3'M": [["S3", "2", 25.159669876098633], ["S3", "3", 6.065468788146973], ["S3", "4", 18.582416534423828], ["S3", "5", 2.0275516510009766], ["S3", "6", 1.836085557937622], ["S3", "10", 17.92742156982422], ["S3", "11", 1.4796457290649414], ["S3", "14", 10.518671035766602], ["S3", "25", 3.790447235107422], ["S3", "26", 9.211185455322266], ["S3", "27", 23.27283477783203], ["S3", "30", 2.0601844787597656], ["S3", "152", 2.275022506713867], ["S3", "154", 1.372318148612976], ["S3", "155", 8.852615356445312], ["S3", "156", 3.860461950302124], ["S3", "161", 21.287513732910156], ["S3", "162", 5.137481689453125], ["S3", "163", 3.9320716857910156], ["S3", "165", 4.558189392089844], ["S3", "167", 7.125495910644531], ["S3", "171", 11.029634475708008], ["S3", "172", 3.0703887939453125], ["S3", "173", 1.4405272006988525], ["S3", "174", 6.0654706954956055], ["S3", "175", 5.988854885101318], ["S3", "176", 1.9919791221618652], ["S3", "177", 1.5154244899749756], ["S3", "178", 4.152763843536377], ["S3", "179", 3.5429821014404297], ["S3", "186", 14.022112846374512], ["S3", "188", 7.448282241821289], ["S3", "192", 27.74320411682129], ["S3", "193", 3.826226234436035], ["S3", "195", 1.9042892456054688], ["S3", "196", 1.554969072341919], ["S3", "197", 9.421355247497559], ["S3", "199", 15.4264497756958], ["S3", "201", 5.416623115539551], ["S3", "207", 4.625361442565918], ["16S-3'M", "1054", 2.350337028503418], ["16S-3'M", "1055", 2.275022506713867], ["16S-3'M", "1056", 1.6147713661193848], ["16S-3'M", "1057", 18.135347366333008], ["16S-3'M", "1058", 11.274515151977539], ["16S-3'M", "1059", 1.6147745847702026], ["16S-3'M", "1060", 5.420731544494629], ["16S-3'M", "1061", 11.316034317016602], ["16S-3'M", "1062", 18.37885284423828], ["16S-3'M", "1106", 11.23873519897461], ["16S-3'M", "1107", 17.3041934967041], ["16S-3'M", "1108", 8.093023300170898], ["16S-3'M", "1109", 1.393211841583252], ["16S-3'M", "1111", 8.581008911132812], ["16S-3'M", "1112", 10.880170822143555], ["16S-3'M", "1113", 22.57052993774414], ["16S-3'M", "1114", 6.761177062988281], ["16S-3'M", "1189", 8.340492248535156], ["16S-3'M", "1190", 17.568859100341797], ["16S-3'M", "1191", 1.3074991703033447], ["16S-3'M", "1192", 2.3107967376708984], ["16S-3'M", "1193", 3.582517623901367], ["16S-3'M", "1194", 2.1170654296875], ["16S-3'M", "1196", 6.474778175354004], ["16S-3'M", "1204", 15.066640853881836], ["16S-3'M", "1205", 7.545119285583496], ["16S-3'M", "1206", 16.544599533081055], ["16S-3'M", "1254", 4.585823059082031], ["16S-3'M", "1255", 2.9950742721557617], ["16S-3'M", "1256", 1.3796300888061523], ["16S-3'M", "1257", 7.212215423583984], ["16S-3'M", "1279", 17.538604736328125], ["16S-3'M", "1359", 2.0184974670410156]], "S4_S5": [["S4", "50", 1.5154228210449219], ["S4", "53", 1.4796503782272339], ["S4", "54", 2.3107998371124268], ["S4", "57", 1.4796499013900757], ["S4", "87", 3.9510717391967773], ["S4", "88", 3.865767002105713], ["S4", "89", 2.592154026031494], ["S4", "200", 1.3128066062927246], ["S4", "201", 1.3445525169372559], ["S4", "202", 11.88345718383789], ["S4", "204", 1.515425205230713], ["S4", "205", 2.848653793334961], ["S4", "208", 13.133665084838867], ["S4", "209", 2.235483169555664], ["S5", "9", 3.58251953125], ["S5", "10", 7.180476188659668], ["S5", "11", 1.7989273071289062], ["S5", "96", 1.5154259204864502], ["S5", "97", 18.367990493774414], ["S5", "98", 22.987873077392578], ["S5", "99", 20.299270629882812], ["S5", "100", 2.624551773071289], ["S5", "101", 3.618297576904297], ["S5", "102", 3.432499408721924], ["S5", "107", 9.135859489440918], ["S5", "111", 15.9036283493042], ["S5", "115", 1.7989273071289062], ["S5", "116", 2.2750167846679688], ["S5", "117", 3.3630423545837402]], "S4_16S-5'": [["S4", "2", 27.907718658447266], ["S4", "3", 1.4081265926361084], ["S4", "4", 2.2750191688537598], ["S4", "5", 12.9225492477417], ["S4", "6", 2.275017499923706], ["S4", "7", 8.85261344909668], ["S4", "8", 1.3399198055267334], ["S4", "9", 3.17600154876709], ["S4", "10", 4.684729099273682], ["S4", "11", 9.515380859375], ["S4", "13", 3.109933614730835], ["S4", "14", 15.201329231262207], ["S4", "22", 13.01304817199707], ["S4", "24", 7.620434284210205], ["S4", "25", 3.364298105239868], ["S4", "28", 2.0502378940582275], ["S4", "30", 2.7871484756469727], ["S4", "32", 10.479137420654297], ["S4", "35", 7.431774139404297], ["S4", "36", 5.610073089599609], ["S4", "38", 9.85592269897461], ["S4", "40", 1.5907409191131592], ["S4", "41", 12.30582046508789], ["S4", "42", 2.02437686920166], ["S4", "43", 3.8657684326171875], ["S4", "46", 4.983088493347168], ["S4", "49", 8.117256164550781], ["S4", "52", 2.1283905506134033], ["S4", "54", 11.883472442626953], ["S4", "55", 17.85210609436035], ["S4", "58", 10.443363189697266], ["S4", "59", 1.339921474456787], ["S4", "61", 2.102871894836426], ["S4", "62", 9.681258201599121], ["S4", "65", 3.0703907012939453], ["S4", "66", 27.716018676757812], ["S4", "71", 13.474218368530273], ["S4", "72", 2.5921545028686523], ["S4", "73", 2.060183048248291], ["S4", "74", 1.4796485900878906], ["S4", "76", 1.4401073455810547], ["S4", "77", 2.9950714111328125], ["S4", "83", 5.867659568786621], ["S4", "85", 1.3445510864257812], ["S4", "86", 2.3107972145080566], ["S4", "87", 5.920642852783203], ["S4", "89", 1.3828163146972656], ["S4", "100", 1.4405250549316406], ["S4", "112", 9.515366554260254], ["S4", "113", 3.1434826850891113], ["S4", "115", 3.34395432472229], ["S4", "116", 5.893319129943848], ["S4", "118", 4.302574634552002], ["S4", "119", 6.498507976531982], ["S4", "120", 12.643059730529785], ["S4", "122", 14.025890350341797], ["S4", "123", 2.0670924186706543], ["S4", "125", 8.24365234375], ["S4", "132", 1.5907421112060547], ["S4", "135", 32.841739654541016], ["S4", "136", 1.4796465635299683], ["S4", "137", 14.745933532714844], ["S4", "151", 27.28805160522461], ["S4", "155", 2.2750229835510254], ["S4", "156", 3.1434831619262695], ["S4", "157", 12.793703079223633], ["S4", "160", 2.0184974670410156], ["S4", "208", 12.174459457397461], ["S4", "209", 4.550040245056152], ["16S-CD", "5", 1.515427827835083], ["16S-CD", "6", 2.7241783142089844], ["16S-CD", "7", 20.969377517700195], ["16S-CD", "8", 9.723308563232422], ["16S-CD", "26", 1.3796348571777344], ["16S-CD", "27", 2.7476043701171875], ["16S-CD", "28", 3.8262271881103516], ["16S-CD", "29", 4.74267578125], ["16S-CD", "400", 3.1457128524780273], ["16S-CD", "401", 3.467660903930664], ["16S-CD", "402", 9.93123722076416], ["16S-CD", "403", 1.69502854347229], ["16S-CD", "404", 11.199180603027344], ["16S-CD", "405", 1.2777259349822998], ["16S-CD", "406", 1.3074994087219238], ["16S-CD", "407", 15.86408805847168], ["16S-CD", "408", 13.438434600830078], ["16S-CD", "409", 8.24364948272705], ["16S-CD", "410", 28.954105377197266], ["16S-CD", "411", 2.724184513092041], ["16S-CD", "412", 7.851076126098633], ["16S-CD", "413", 2.0925798416137695], ["16S-CD", "418", 3.398129940032959], ["16S-CD", "419", 1.3074979782104492], ["16S-CD", "425", 1.5154266357421875], ["16S-CD", "426", 15.541301727294922], ["16S-CD", "427", 29.84761619567871], ["16S-CD", "428", 8.888395309448242], ["16S-CD", "429", 2.3820314407348633], ["16S-CD", "430", 1.695029377937317], ["16S-CD", "435", 2.01849365234375], ["16S-CD", "436", 15.501758575439453], ["16S-CD", "437", 12.47091007232666], ["16S-CD", "438", 1.3128082752227783], ["16S-CD", "439", 7.921239852905273], ["16S-CD", "489", 2.7871475219726562], ["16S-CD", "490", 14.427757263183594], ["16S-CD", "495", 1.4405264854431152], ["16S-CD", "506", 4.5858259201049805], ["16S-CD", "507", 4.809507369995117], ["16S-CD", "508", 14.309120178222656], ["16S-CD", "509", 17.852109909057617], ["16S-CD", "510", 3.5429744720458984], ["16S-CD", "511", 3.14571475982666], ["16S-CD", "512", 8.525022506713867], ["16S-CD", "540", 4.6407694816589355], ["16S-CD", "541", 2.3503403663635254], ["16S-CD", "542", 16.447778701782227], ["16S-CD", "543", 14.27335262298584], ["16S-CD", "544", 15.713448524475098], ["16S-CD", "545", 12.470914840698242], ["16S-CD", "546", 1.6569044589996338], ["16S-CD", "547", 2.657360076904297], ["16S-CD", "549", 14.682419776916504]], "S4_16S-CD": [["S4", "84", 6.573354244232178], ["S4", "85", 9.003250122070312], ["S4", "86", 3.790447235107422], ["S4", "131", 3.5429763793945312], ["S4", "132", 12.476096153259277], ["S4", "133", 1.5154253244400024], ["S4", "134", 20.295433044433594], ["S4", "135", 51.32459259033203], ["S4", "137", 11.351120948791504], ["S4", "138", 5.097945213317871], ["S4", "139", 3.4325034618377686], ["16S-CD", "612", 11.994573593139648], ["16S-CD", "613", 5.857542037963867], ["16S-CD", "614", 14.408676147460938], ["16S-CD", "619", 25.104936599731445], ["16S-CD", "620", 8.888394355773926], ["16S-CD", "621", 2.0184974670410156]], "S5_S8": [["S5", "77", 16.96413803100586], ["S5", "78", 21.169979095458984], ["S5", "79", 13.18178939819336], ["S5", "80", 2.898242950439453], ["S5", "81", 5.525088787078857], ["S5", "93", 1.5549683570861816], ["S5", "141", 8.525026321411133], ["S5", "143", 6.020408630371094], ["S5", "144", 2.350339412689209], ["S5", "145", 2.1997013092041016], ["S5", "147", 2.050241470336914], ["S5", "148", 7.408748626708984], ["S5", "151", 13.185125350952148], ["S5", "152", 7.580894470214844], ["S5", "153", 2.092582941055298], ["S5", "154", 8.805109024047852], ["S5", "155", 37.14080047607422], ["S8", "40", 13.23596477508545], ["S8", "41", 2.0502376556396484], ["S8", "42", 20.613569259643555], ["S8", "43", 18.74431800842285], ["S8", "44", 12.206254005432129], ["S8", "45", 1.160066843032837], ["S8", "46", 1.5154259204864502], ["S8", "64", 11.066579818725586], ["S8", "65", 1.554969072341919], ["S8", "66", 9.723305702209473], ["S8", "67", 5.818004608154297], ["S8", "69", 2.0601844787597656], ["S8", "77", 1.3796300888061523], ["S8", "78", 5.867664813995361], ["S8", "79", 3.7904481887817383], ["S8", "81", 8.168333053588867], ["S8", "84", 2.7804489135742188], ["S8", "102", 12.056798934936523], ["S8", "104", 2.1283910274505615], ["S8", "105", 2.7122416496276855], ["S8", "106", 16.57991600036621], ["S8", "107", 21.961456298828125], ["S8", "108", 4.510500907897949], ["S8", "138", 1.4401063919067383]], "S5_16S-5'": [["S5", "14", 5.990146636962891], ["S5", "15", 13.820645332336426], ["S5", "16", 5.133724689483643], ["S5", "17", 3.92867112159729], ["S5", "18", 6.101248741149902], ["S5", "19", 2.7446422576904297], ["S5", "24", 1.479649543762207], ["S5", "86", 38.283424377441406], ["S5", "90", 5.381196975708008], ["S5", "92", 5.022621154785156], ["S5", "93", 12.088547706604004], ["S5", "94", 8.243661880493164], ["S5", "95", 6.640908241271973], ["S5", "96", 6.220882415771484], ["S5", "98", 24.90312957763672], ["S5", "101", 7.412510395050049], ["S5", "102", 2.9555349349975586], ["S5", "103", 2.4881443977355957], ["S5", "104", 7.756723880767822], ["S5", "105", 1.5154266357421875], ["S5", "107", 2.2750186920166016], ["S5", "119", 1.5154247283935547], ["S5", "120", 13.820657730102539], ["S5", "121", 14.857033729553223], ["S5", "122", 2.692440986633301], ["S5", "123", 3.865764617919922], ["S5", "124", 5.173259735107422], ["S5", "125", 5.097942352294922], ["S5", "126", 11.738663673400879], ["S5", "127", 5.097941875457764], ["S5", "128", 10.991270065307617], ["S5", "129", 3.0308523178100586], ["S5", "130", 1.4401097297668457], ["16S-3'M", "5", 1.983412742614746], ["16S-3'M", "6", 4.625362873077393], ["16S-3'M", "7", 11.56068229675293], ["16S-3'M", "8", 13.474206924438477], ["16S-3'M", "9", 1.3932143449783325], ["16S-3'M", "10", 1.6569068431854248], ["16S-3'M", "15", 1.3445510864257812], ["16S-3'M", "16", 2.822925567626953], ["16S-3'M", "17", 13.363122940063477], ["16S-3'M", "18", 10.443357467651367], ["16S-3'M", "19", 1.6147737503051758], ["16S-3'M", "20", 32.536712646484375], ["16S-3'M", "298", 1.3399219512939453], ["16S-3'M", "558", 4.227256774902344], ["16S-3'M", "559", 3.070392608642578]], "S5_16S-CD": [["S5", "81", 6.541601181030273], ["S5", "83", 15.772314071655273], ["S5", "85", 1.2522335052490234], ["S5", "86", 2.7480499744415283], ["S5", "88", 21.43486976623535], ["S5", "123", 5.420733451843262], ["S5", "124", 7.309289932250977], ["16S-3'M", "560", 21.624237060546875], ["16S-3'M", "561", 3.363048553466797], ["16S-3'M", "566", 10.991268157958984], ["16S-3'M", "567", 3.178560256958008], ["16S-3'M", "863", 23.626726150512695], ["16S-3'M", "864", 11.998327255249023]], "S5_16S-3'M": [["S5", "14", 9.385543823242188], ["S5", "16", 8.16833782196045], ["S5", "17", 3.0703957080841064], ["S5", "18", 22.326826095581055], ["S5", "19", 5.95644998550415], ["S5", "20", 1.5154247283935547], ["S5", "21", 5.956449031829834], ["S5", "22", 7.396974563598633], ["S5", "23", 2.5239505767822266], ["S5", "25", 7.328777313232422], ["S5", "26", 1.5154259204864502], ["S5", "27", 6.577592372894287], ["S5", "45", 4.22725248336792], ["S5", "47", 2.5046205520629883], ["S5", "48", 2.3503403663635254], ["S5", "49", 26.056217193603516], ["S5", "53", 5.817989349365234], ["S5", "57", 7.333425521850586], ["S5", "60", 1.5549678802490234], ["S5", "61", 17.604625701904297], ["S5", "64", 1.5549697875976562], ["S5", "84", 5.893319606781006], ["S5", "127", 3.500701904296875], ["S5", "129", 14.670615196228027], ["S5", "130", 19.066814422607422], ["S5", "133", 4.413665771484375], ["16S-3'M", "921", 3.1061720848083496], ["16S-3'M", "922", 1.2777252197265625], ["16S-3'M", "923", 8.204111099243164], ["16S-3'M", "1069", 2.8229265213012695], ["16S-3'M", "1070", 9.931242942810059], ["16S-3'M", "1071", 8.168347358703613], ["16S-3'M", "1072", 39.07832336425781], ["16S-3'M", "1073", 24.8853759765625], ["16S-3'M", "1074", 31.93292999267578], ["16S-3'M", "1075", 5.902748107910156], ["16S-3'M", "1076", 1.3723187446594238], ["16S-3'M", "1077", 1.3041136264801025], ["16S-3'M", "1078", 1.5154228210449219], ["16S-3'M", "1079", 14.065421104431152], ["16S-3'M", "1080", 15.61662483215332], ["16S-3'M", "1081", 1.656907558441162], ["16S-3'M", "1082", 1.1840243339538574], ["16S-3'M", "1192", 1.515427589416504], ["16S-3'M", "1193", 1.3128081560134888], ["16S-3'M", "1194", 9.683768272399902], ["16S-3'M", "1195", 5.346458435058594], ["16S-3'M", "1396", 3.4298744201660156], ["16S-3'M", "1397", 2.0184974670410156], ["16S-3'M", "1398", 10.8618803024292]], "S6_S18": [["S6", "5", 7.431784629821777], ["S6", "7", 9.003250122070312], ["S6", "9", 6.573828220367432], ["S6", "41", 4.675848007202148], ["S6", "43", 34.83351135253906], ["S6", "46", 7.580895900726318], ["S6", "48", 1.3828153610229492], ["S6", "49", 2.0925793647766113], ["S6", "50", 1.3074960708618164], ["S6", "52", 4.266791343688965], ["S6", "60", 3.034611225128174], ["S6", "61", 4.5231170654296875], ["S6", "62", 8.279434204101562], ["S6", "87", 2.7241857051849365], ["S6", "89", 6.613377094268799], ["S6", "91", 11.9192533493042], ["S6", "94", 3.5007102489471436], ["S6", "95", 9.97148609161377], ["S6", "96", 6.825064659118652], ["S6", "97", 4.804826259613037], ["S6", "98", 3.829991340637207], ["S6", "99", 9.200661659240723], ["S6", "100", 8.61340618133545], ["S6", "101", 14.913887977600098], ["S18", "22", 1.3796334266662598], ["S18", "23", 11.131546974182129], ["S18", "26", 11.131546020507812], ["S18", "27", 5.097936630249023], ["S18", "28", 4.377894401550293], ["S18", "29", 3.5365138053894043], ["S18", "30", 2.3503363132476807], ["S18", "31", 4.8406291007995605], ["S18", "32", 14.040210723876953], ["S18", "33", 3.0703952312469482], ["S18", "34", 12.67884635925293], ["S18", "35", 4.589940071105957], ["S18", "37", 5.932851314544678], ["S18", "38", 3.5429821014404297], ["S18", "58", 2.350341796875], ["S18", "61", 8.1683349609375], ["S18", "62", 1.4796485900878906], ["S18", "65", 1.5154266357421875], ["S18", "72", 2.235477924346924], ["S18", "74", 1.3445518016815186], ["S18", "75", 19.08453369140625], ["S18", "76", 1.590743899345398], ["S18", "77", 20.771860122680664], ["S18", "78", 3.030853748321533], ["S18", "79", 2.018493890762329], ["S18", "80", 8.168331146240234], ["S18", "81", 3.928666114807129]], "S6_16S-CD": [["S6", "2", 3.500713348388672], ["S6", "4", 10.44335651397705], ["S6", "50", 7.125495433807373], ["S6", "53", 3.8962674140930176], ["S6", "54", 6.900389671325684], ["S6", "69", 17.218774795532227], ["S6", "72", 9.683765411376953], ["S6", "73", 4.710932731628418], ["S6", "76", 1.8657540082931519], ["S6", "77", 2.9555304050445557], ["S6", "80", 19.91920280456543], ["S6", "86", 9.936393737792969], ["S6", "87", 3.790450096130371], ["S6", "89", 6.140793800354004], ["S6", "90", 1.339921236038208], ["S6", "91", 4.625364780426025], ["S6", "92", 3.106168270111084], ["S6", "97", 5.381195068359375], ["16S-CD", "663", 11.837230682373047], ["16S-CD", "670", 15.673749923706055], ["16S-CD", "671", 3.070394515991211], ["16S-CD", "672", 9.683759689331055], ["16S-CD", "673", 11.16340446472168], ["16S-CD", "674", 10.443350791931152], ["16S-CD", "709", 4.6407623291015625], ["16S-CD", "710", 10.991260528564453], ["16S-CD", "711", 1.7989273071289062], ["16S-CD", "734", 2.128387451171875], ["16S-CD", "735", 22.24709701538086], ["16S-CD", "736", 11.958780288696289], ["16S-CD", "737", 18.099565505981445], ["16S-CD", "738", 16.981420516967773], ["16S-CD", "739", 19.23725700378418]], "S7_S9": [["S7", "9", 2.7241811752319336], ["S7", "12", 17.82589340209961], ["S7", "13", 3.618297576904297], ["S7", "14", 6.608432769775391], ["S7", "15", 4.263028144836426], ["S7", "16", 3.5429792404174805], ["S7", "17", 3.790447235107422], ["S7", "36", 14.269594192504883], ["S7", "37", 1.3723212480545044], ["S7", "40", 19.615007400512695], ["S7", "44", 5.3454179763793945], ["S7", "45", 3.3630294799804688], ["S9", "39", 8.565601348876953], ["S9", "40", 22.477453231811523], ["S9", "41", 5.448370933532715], ["S9", "42", 7.412504196166992], ["S9", "44", 22.950054168701172], ["S9", "45", 9.75191879272461], ["S9", "48", 8.132566452026367], ["S9", "74", 6.617132186889648], ["S9", "78", 20.938697814941406], ["S9", "99", 3.4676589965820312], ["S9", "100", 14.208202362060547], ["S9", "107", 20.97450828552246]], "S7_S11": [["S7", "83", 16.469274520874023], ["S7", "85", 3.4676637649536133], ["S7", "143", 5.161977767944336], ["S7", "144", 5.097949504852295], ["S7", "145", 3.070389747619629], ["S7", "147", 1.4081287384033203], ["S7", "148", 3.8604564666748047], ["S7", "149", 6.965612888336182], ["S7", "150", 12.73377799987793], ["S7", "151", 7.361173152923584], ["S7", "152", 1.9919748306274414], ["S7", "153", 2.744643211364746], ["S7", "155", 14.569854736328125], ["S11", "53", 3.9510765075683594], ["S11", "54", 3.181493043899536], ["S11", "55", 1.5549676418304443], ["S11", "56", 7.465185165405273], ["S11", "57", 3.17600154876709], ["S11", "58", 1.3041150569915771], ["S11", "59", 7.396982192993164], ["S11", "60", 7.585270404815674], ["S11", "61", 4.873024940490723], ["S11", "62", 3.2766082286834717], ["S11", "63", 1.1840287446975708], ["S11", "66", 2.3861207962036133], ["S11", "89", 2.3861188888549805], ["S11", "90", 4.616529941558838], ["S11", "93", 7.364952564239502], ["S11", "94", 1.479649543762207], ["S11", "97", 8.168333053588867]], "S7_16S-CD": [["S7", "82", 1.3723220825195312], ["S7", "83", 5.4207305908203125], ["16S-3'M", "693", 17.857641220092773], ["16S-3'M", "694", 3.1457128524780273]], "S7_16S-3'M": [["S7", "2", 46.59794998168945], ["S7", "3", 3.07039213180542], ["S7", "4", 1.9834117889404297], ["S7", "5", 17.72399139404297], ["S7", "6", 17.473798751831055], ["S7", "7", 2.0601816177368164], ["S7", "8", 8.279430389404297], ["S7", "9", 1.252231478691101], ["S7", "10", 9.759077072143555], ["S7", "12", 3.0703961849212646], ["S7", "13", 12.166000366210938], ["S7", "25", 3.429868459701538], ["S7", "28", 15.807401657104492], ["S7", "29", 1.4796488285064697], ["S7", "30", 5.420732498168945], ["S7", "31", 1.5766496658325195], ["S7", "32", 9.5689058303833], ["S7", "33", 4.584132671356201], ["S7", "34", 10.245634078979492], ["S7", "35", 1.5907461643218994], ["S7", "36", 3.4649040699005127], ["S7", "37", 3.0766518115997314], ["S7", "38", 11.351114273071289], ["S7", "41", 1.5549678802490234], ["S7", "42", 14.384454727172852], ["S7", "74", 9.332612991333008], ["S7", "76", 1.5154283046722412], ["S7", "77", 14.679073333740234], ["S7", "78", 10.109212875366211], ["S7", "79", 5.492691516876221], ["S7", "89", 1.7989311218261719], ["S7", "92", 2.2354793548583984], ["S7", "94", 15.029181480407715], ["S7", "95", 2.2750208377838135], ["S7", "98", 1.4113770723342896], ["S7", "99", 8.204122543334961], ["S7", "101", 3.0703928470611572], ["S7", "102", 1.5907467603683472], ["S7", "103", 3.5007076263427734], ["S7", "106", 5.372600555419922], ["S7", "108", 3.070394515991211], ["S7", "109", 4.640771865844727], ["S7", "110", 3.070392608642578], ["S7", "112", 9.265788078308105], ["S7", "113", 5.058404922485352], ["S7", "114", 5.56088924407959], ["S7", "115", 1.5154260396957397], ["S7", "116", 2.0601837635040283], ["S7", "119", 2.6573565006256104], ["S7", "120", 2.7871458530426025], ["S7", "156", 12.08853530883789], ["16S-3'M", "932", 5.230557441711426], ["16S-3'M", "933", 21.18560028076172], ["16S-3'M", "934", 1.9834117889404297], ["16S-3'M", "935", 14.125570297241211], ["16S-3'M", "936", 3.210306167602539], ["16S-3'M", "937", 7.3729658126831055], ["16S-3'M", "938", 2.275017738342285], ["16S-3'M", "939", 7.276137351989746], ["16S-3'M", "940", 3.8657608032226562], ["16S-3'M", "1092", 5.381540298461914], ["16S-3'M", "1238", 3.790447235107422], ["16S-3'M", "1239", 1.5154237747192383], ["16S-3'M", "1240", 11.675546646118164], ["16S-3'M", "1241", 3.7509098052978516], ["16S-3'M", "1242", 4.068733215332031], ["16S-3'M", "1289", 1.3796324729919434], ["16S-3'M", "1290", 4.742684364318848], ["16S-3'M", "1291", 5.4166259765625], ["16S-3'M", "1292", 17.85765266418457], ["16S-3'M", "1297", 1.4113770723342896], ["16S-3'M", "1298", 6.6171369552612305], ["16S-3'M", "1299", 1.5766496658325195], ["16S-3'M", "1336", 8.591835021972656], ["16S-3'M", "1345", 3.398123264312744], ["16S-3'M", "1346", 8.128802299499512], ["16S-3'M", "1347", 1.4081239700317383], ["16S-3'M", "1349", 4.840635299682617], ["16S-3'M", "1350", 1.834012746810913], ["16S-3'M", "1351", 3.331301212310791], ["16S-3'M", "1372", 1.4113788604736328], ["16S-3'M", "1373", 12.546228408813477], ["16S-3'M", "1374", 4.707601547241211], ["16S-3'M", "1375", 16.372453689575195], ["16S-3'M", "1376", 14.061660766601562], ["16S-3'M", "1377", 23.91311264038086], ["16S-3'M", "1378", 6.0654754638671875], ["16S-3'M", "1379", 1.5345183610916138], ["16S-3'M", "1380", 9.723308563232422], ["16S-3'M", "1381", 1.834010124206543], ["16S-3'M", "1382", 8.852608680725098]], "S7_mRNA": [["S7", "80", 5.09794807434082], ["S7", "153", 6.933206558227539], ["S7", "154", 19.65453338623047], ["mRNA", "6", 9.265796661376953], ["mRNA", "7", 6.89662504196167], ["mRNA", "8", 8.5918550491333], ["mRNA", "9", 1.590744972229004], ["mRNA", "10", 17.82256507873535]], "S8_S12": [["S8", "88", 7.4087371826171875], ["S8", "90", 7.333423614501953], ["S8", "91", 9.967020034790039], ["S12", "7", 6.613373279571533]], "S8_S17": [["S8", "89", 5.34979248046875], ["S8", "90", 4.510494232177734], ["S8", "91", 3.826226234436035], ["S8", "92", 5.336791038513184], ["S8", "94", 8.207871437072754], ["S17", "31", 8.626935958862305], ["S17", "32", 30.365488052368164], ["S17", "33", 35.6484489440918], ["S17", "34", 2.1601619720458984], ["S17", "35", 2.744638681411743]], "S8_16S-5'": [["S8", "105", 7.3969879150390625], ["16S-CD", "6", 6.608425140380859]], "S8_16S-CD": [["S8", "1", 38.681922912597656], ["S8", "2", 4.616532325744629], ["S8", "3", 6.652917861938477], ["S8", "4", 4.585822582244873], ["S8", "5", 22.28729820251465], ["S8", "7", 21.929563522338867], ["S8", "8", 3.905308961868286], ["S8", "11", 42.8878288269043], ["S8", "12", 1.3074991703033447], ["S8", "14", 1.411376953125], ["S8", "15", 1.4796487092971802], ["S8", "18", 16.73265838623047], ["S8", "19", 2.275021553039551], ["S8", "21", 11.923011779785156], ["S8", "24", 7.247295379638672], ["S8", "27", 9.855918884277344], ["S8", "28", 19.421756744384766], ["S8", "29", 5.248589038848877], ["S8", "30", 4.684737682342529], ["S8", "31", 5.022629261016846], ["S8", "34", 9.936402320861816], ["S8", "56", 12.793705940246582], ["S8", "57", 2.724179267883301], ["S8", "58", 5.305872917175293], ["S8", "73", 6.608425140380859], ["S8", "75", 1.5154259204864502], ["S8", "82", 1.3074960708618164], ["S8", "83", 4.068737030029297], ["S8", "84", 2.2354793548583984], ["S8", "85", 2.7241859436035156], ["S8", "88", 3.7904484272003174], ["S8", "89", 23.20743751525879], ["S8", "90", 7.396981716156006], ["S8", "91", 1.5154266357421875], ["S8", "92", 1.4401073455810547], ["S8", "94", 2.4728755950927734], ["S8", "95", 2.275019884109497], ["S8", "96", 1.4081251621246338], ["S8", "97", 6.933218955993652], ["S8", "98", 13.266290664672852], ["S8", "99", 3.42987060546875], ["S8", "113", 6.541612148284912], ["S8", "114", 2.9950718879699707], ["S8", "115", 2.712240219116211], ["S8", "116", 1.5549674034118652], ["S8", "117", 1.4405264854431152], ["S8", "118", 2.235482692718506], ["S8", "128", 17.822559356689453], ["S8", "129", 3.618300199508667], ["S8", "130", 4.87644100189209], ["S8", "131", 11.958792686462402], ["S8", "132", 1.3723211288452148], ["16S-CD", "564", 6.101248741149902], ["16S-CD", "565", 2.085319995880127], ["16S-CD", "566", 9.230701446533203], ["16S-CD", "586", 1.5154253244400024], ["16S-CD", "587", 14.420228958129883], ["16S-CD", "588", 1.5549670457839966], ["16S-CD", "589", 6.860847473144531], ["16S-CD", "590", 2.1997032165527344], ["16S-CD", "591", 13.788890838623047], ["16S-CD", "597", 2.7241859436035156], ["16S-CD", "598", 6.860843658447266], ["16S-CD", "599", 15.616626739501953], ["16S-CD", "600", 15.465995788574219], ["16S-CD", "601", 3.363048553466797], ["16S-CD", "631", 26.350908279418945], ["16S-CD", "632", 5.800838470458984], ["16S-CD", "633", 3.42987060546875], ["16S-CD", "639", 2.1283912658691406], ["16S-CD", "640", 29.173675537109375], ["16S-CD", "641", 3.5429821014404297], ["16S-CD", "642", 12.678829193115234], ["16S-CD", "643", 11.163419723510742], ["16S-CD", "644", 6.688686370849609], ["16S-CD", "653", 4.558197975158691], ["16S-CD", "654", 2.0275487899780273], ["16S-CD", "753", 1.40812349319458], ["16S-CD", "755", 10.359041213989258], ["16S-CD", "756", 5.4132890701293945], ["16S-CD", "823", 7.701674461364746], ["16S-CD", "824", 5.1732659339904785], ["16S-CD", "825", 1.5549678802490234], ["16S-CD", "826", 7.448278427124023], ["16S-CD", "827", 7.996190547943115], ["16S-CD", "828", 17.959545135498047], ["16S-CD", "859", 3.1434803009033203], ["16S-CD", "860", 11.958792686462402], ["16S-CD", "861", 7.448278427124023], ["16S-CD", "874", 8.733491897583008], ["16S-CD", "875", 6.7260918617248535], ["16S-CD", "876", 6.087226867675781], ["16S-CD", "877", 12.506685256958008], ["16S-CD", "878", 14.022111892700195], ["16S-CD", "879", 15.956795692443848]], "S9_S10": [["S9", "111", 5.5608978271484375], ["S9", "112", 2.0184946060180664], ["S9", "114", 24.0897216796875], ["S9", "115", 3.4325056076049805], ["S10", "46", 4.616535186767578], ["S10", "58", 9.895450592041016], ["S10", "59", 5.232783317565918], ["S10", "60", 7.18046760559082], ["S10", "62", 11.20295524597168]], "S9_S14": [["S9", "111", 5.968631744384766], ["S14", "61", 8.491125106811523]], "S9_16S-3'M": [["S9", "2", 9.457167625427246], ["S9", "3", 1.5549683570861816], ["S9", "4", 1.3399219512939453], ["S9", "5", 3.7904467582702637], ["S9", "6", 1.3128068447113037], ["S9", "7", 5.9027419090271], ["S9", "9", 26.061939239501953], ["S9", "10", 3.6578407287597656], ["S9", "11", 2.7446389198303223], ["S9", "12", 2.5563478469848633], ["S9", "14", 31.91376304626465], ["S9", "15", 7.212216377258301], ["S9", "16", 3.8657679557800293], ["S9", "17", 2.018493890762329], ["S9", "18", 1.515427589416504], ["S9", "20", 7.372964859008789], ["S9", "35", 6.726097106933594], ["S9", "36", 7.984732627868652], ["S9", "38", 27.005773544311523], ["S9", "39", 24.540800094604492], ["S9", "40", 1.5549650192260742], ["S9", "42", 2.2354793548583984], ["S9", "62", 2.3107986450195312], ["S9", "64", 5.09794807434082], ["S9", "66", 1.515425205230713], ["S9", "67", 10.076822280883789], ["S9", "68", 14.14189624786377], ["S9", "69", 4.152769088745117], ["S9", "70", 8.117241859436035], ["S9", "71", 5.268590927124023], ["S9", "72", 4.152769088745117], ["S9", "73", 6.96902322769165], ["S9", "83", 5.097944259643555], ["S9", "93", 10.761281967163086], ["S9", "97", 1.5154247283935547], ["S9", "102", 1.554966926574707], ["S9", "103", 1.5907411575317383], ["S9", "104", 5.424478054046631], ["S9", "105", 3.966825485229492], ["S9", "106", 3.7904436588287354], ["S9", "107", 3.86576771736145], ["S9", "108", 1.4796481132507324], ["S9", "109", 1.4081265926361084], ["S9", "110", 4.120367050170898], ["S9", "111", 5.097945213317871], ["S9", "112", 3.4001030921936035], ["S9", "113", 3.7904469966888428], ["S9", "114", 2.1283926963806152], ["S9", "115", 9.353139877319336], ["S9", "116", 5.988848686218262], ["S9", "117", 1.479645848274231], ["S9", "118", 1.3075003623962402], ["S9", "119", 16.226696014404297], ["S9", "120", 2.275022506713867], ["S9", "121", 10.439596176147461], ["S9", "122", 4.152768135070801], ["S9", "123", 8.132561683654785], ["S9", "124", 4.152769088745117], ["S9", "125", 2.2750208377838135], ["S9", "126", 2.5563437938690186], ["S9", "127", 4.032681465148926], ["S9", "128", 1.3723176717758179], ["16S-3'M", "941", 10.829484939575195], ["16S-3'M", "942", 2.848651647567749], ["16S-3'M", "943", 1.1600685119628906], ["16S-3'M", "966", 9.647989273071289], ["16S-3'M", "967", 10.443365097045898], ["16S-3'M", "968", 10.54350471496582], ["16S-3'M", "969", 2.060182571411133], ["16S-3'M", "970", 2.275021553039551], ["16S-3'M", "971", 1.3128061294555664], ["16S-3'M", "972", 11.249197006225586], ["16S-3'M", "1116", 2.822925567626953], ["16S-3'M", "1117", 12.850996017456055], ["16S-3'M", "1118", 1.6147738695144653], ["16S-3'M", "1119", 17.77678108215332], ["16S-3'M", "1120", 2.2750205993652344], ["16S-3'M", "1128", 7.408746719360352], ["16S-3'M", "1129", 20.581825256347656], ["16S-3'M", "1130", 18.722787857055664], ["16S-3'M", "1131", 17.40325164794922], ["16S-3'M", "1146", 18.52824592590332], ["16S-3'M", "1147", 12.678839683532715], ["16S-3'M", "1148", 17.017192840576172], ["16S-3'M", "1149", 5.097951412200928], ["16S-3'M", "1150", 4.589939117431641], ["16S-3'M", "1176", 14.427776336669922], ["16S-3'M", "1177", 4.068733215332031], ["16S-3'M", "1178", 23.693565368652344], ["16S-3'M", "1179", 16.548368453979492], ["16S-3'M", "1180", 17.812562942504883], ["16S-3'M", "1181", 7.247303009033203], ["16S-3'M", "1184", 3.5007152557373047], ["16S-3'M", "1186", 3.143480062484741], ["16S-3'M", "1187", 12.603525161743164], ["16S-3'M", "1188", 2.8229246139526367], ["16S-3'M", "1190", 2.7241859436035156], ["16S-3'M", "1230", 14.948966026306152], ["16S-3'M", "1231", 8.591850280761719], ["16S-3'M", "1232", 8.243661880493164], ["16S-3'M", "1233", 6.57759952545166], ["16S-3'M", "1234", 16.411184310913086], ["16S-3'M", "1248", 5.902741432189941], ["16S-3'M", "1249", 10.403823852539062], ["16S-3'M", "1250", 1.614770531654358], ["16S-3'M", "1251", 14.857019424438477], ["16S-3'M", "1252", 5.38153076171875], ["16S-3'M", "1287", 11.449146270751953], ["16S-3'M", "1288", 1.2522321939468384], ["16S-3'M", "1289", 4.152760982513428], ["16S-3'M", "1290", 2.759270191192627], ["16S-3'M", "1291", 2.9950737953186035], ["16S-3'M", "1292", 7.8861589431762695], ["16S-3'M", "1342", 9.608440399169922], ["16S-3'M", "1343", 8.927935600280762], ["16S-3'M", "1344", 6.025933265686035], ["16S-3'M", "1345", 15.807394981384277], ["16S-3'M", "1346", 2.018495559692383], ["16S-3'M", "1347", 10.594008445739746], ["16S-3'M", "1348", 24.354373931884766], ["16S-3'M", "1349", 14.27334976196289], ["16S-3'M", "1350", 3.8657679557800293], ["16S-3'M", "1351", 13.150044441223145], ["16S-3'M", "1365", 2.085325241088867], ["16S-3'M", "1366", 2.1604692935943604], ["16S-3'M", "1367", 2.0275497436523438], ["16S-3'M", "1368", 16.508832931518555], ["16S-3'M", "1369", 2.424163579940796], ["16S-3'M", "1370", 10.690834045410156], ["16S-3'M", "1371", 13.589075088500977], ["16S-3'M", "1372", 16.411998748779297], ["16S-3'M", "1373", 1.4405264854431152], ["16S-3'M", "1384", 6.652914047241211]], "S9_tRNA-P": [["S9", "127", 7.297637939453125], ["tRNA-P", "32", 8.525022506713867], ["tRNA-P", "33", 6.118976593017578], ["tRNA-P", "34", 4.585821151733398]], "S10_S14": [["S10", "11", 5.161977767944336], ["S10", "12", 9.904647827148438], ["S10", "44", 11.410889625549316], ["S10", "45", 10.10922622680664], ["S10", "46", 1.479649543762207], ["S10", "47", 1.3074984550476074], ["S10", "49", 4.661137580871582], ["S10", "50", 16.058706283569336], ["S10", "51", 1.3074960708618164], ["S10", "52", 4.585819244384766], ["S10", "53", 8.88839340209961], ["S10", "61", 6.577591419219971], ["S10", "62", 9.751914024353027], ["S10", "63", 8.168331146240234], ["S10", "64", 19.876136779785156], ["S10", "65", 2.2750191688537598], ["S10", "66", 5.492681503295898], ["S10", "68", 3.0703954696655273], ["S14", "32", 4.589931488037109], ["S14", "34", 3.715127944946289], ["S14", "36", 16.98141860961914], ["S14", "37", 9.855918884277344], ["S14", "41", 11.703587532043457], ["S14", "42", 1.5154266357421875], ["S14", "44", 28.127073287963867], ["S14", "45", 4.413665771484375], ["S14", "49", 3.070396900177002], ["S14", "54", 1.379638671875], ["S14", "55", 9.608449935913086], ["S14", "56", 6.676717281341553], ["S14", "57", 5.268592834472656], ["S14", "58", 1.5154259204864502], ["S14", "59", 7.432778835296631], ["S14", "60", 5.33679723739624], ["S14", "61", 2.0243782997131348]], "S10_16S-3'M": [["S10", "3", 3.9286632537841797], ["S10", "5", 1.5154247283935547], ["S10", "7", 1.554966926574707], ["S10", "9", 3.0703911781311035], ["S10", "13", 4.413668632507324], ["S10", "14", 14.097427368164062], ["S10", "17", 10.64207935333252], ["S10", "35", 1.479645848274231], ["S10", "36", 7.465176105499268], ["S10", "37", 15.858224868774414], ["S10", "38", 1.4796457290649414], ["S10", "39", 21.373428344726562], ["S10", "40", 5.61635684967041], ["S10", "41", 8.963701248168945], ["S10", "42", 6.608503818511963], ["S10", "43", 9.68376350402832], ["S10", "44", 2.8486552238464355], ["S10", "45", 2.3503425121307373], ["S10", "46", 4.616534233093262], ["S10", "47", 8.128795623779297], ["S10", "48", 11.923158645629883], ["S10", "49", 15.824546813964844], ["S10", "50", 25.415246963500977], ["S10", "51", 2.3503408432006836], ["S10", "52", 13.474217414855957], ["S10", "53", 13.07988166809082], ["S10", "54", 10.645427703857422], ["S10", "55", 26.31583595275879], ["S10", "56", 1.554969072341919], ["S10", "57", 3.07039213180542], ["S10", "58", 1.4796466827392578], ["S10", "59", 1.7989301681518555], ["S10", "60", 12.754158020019531], ["S10", "61", 10.57525634765625], ["S10", "62", 17.931177139282227], ["S10", "68", 1.4796490669250488], ["S10", "69", 5.268589019775391], ["S10", "70", 6.177141189575195], ["S10", "71", 7.2581095695495605], ["S10", "73", 3.0703952312469482], ["S10", "97", 3.5429763793945312], ["S10", "99", 1.3074960708618164], ["16S-3'M", "963", 3.3630471229553223], ["16S-3'M", "964", 1.5154274702072144], ["16S-3'M", "965", 1.411376953125], ["16S-3'M", "969", 11.433688163757324], ["16S-3'M", "970", 4.774419784545898], ["16S-3'M", "972", 1.5766496658325195], ["16S-3'M", "973", 4.510503768920898], ["16S-3'M", "974", 1.695029377937317], ["16S-3'M", "975", 4.774425506591797], ["16S-3'M", "1058", 10.829490661621094], ["16S-3'M", "1059", 22.11085319519043], ["16S-3'M", "1060", 18.6117000579834], ["16S-3'M", "1061", 8.09302043914795], ["16S-3'M", "1123", 3.070392608642578], ["16S-3'M", "1124", 7.145383358001709], ["16S-3'M", "1125", 6.688688278198242], ["16S-3'M", "1126", 13.468171119689941], ["16S-3'M", "1150", 2.2354800701141357], ["16S-3'M", "1151", 22.326826095581055], ["16S-3'M", "1152", 1.6147738695144653], ["16S-3'M", "1153", 26.16309356689453], ["16S-3'M", "1189", 27.123428344726562], ["16S-3'M", "1197", 6.640909194946289], ["16S-3'M", "1198", 10.677170753479004], ["16S-3'M", "1199", 1.5154274702072144], ["16S-3'M", "1201", 3.296220541000366], ["16S-3'M", "1202", 3.030851364135742], ["16S-3'M", "1253", 20.886716842651367], ["16S-3'M", "1254", 1.5907466411590576], ["16S-3'M", "1255", 1.9919791221618652], ["16S-3'M", "1278", 3.8657686710357666], ["16S-3'M", "1279", 8.093019485473633], ["16S-3'M", "1280", 10.991268157958984], ["16S-3'M", "1357", 13.266281127929688], ["16S-3'M", "1358", 11.703580856323242], ["16S-3'M", "1366", 2.275020122528076], ["16S-3'M", "1367", 12.546225547790527], ["16S-3'M", "1368", 4.338351249694824]], "S11_S18": [["S11", "82", 1.5549676418304443], ["S11", "83", 2.787149429321289], ["S11", "84", 5.062164783477783], ["S11", "87", 4.510505199432373], ["S11", "88", 1.3399207592010498], ["S11", "91", 2.3145627975463867], ["S11", "92", 2.6573562622070312], ["S11", "96", 28.407297134399414], ["S11", "108", 24.952199935913086], ["S11", "109", 1.5549637079238892], ["S11", "110", 5.492689609527588], ["S11", "111", 1.4796496629714966], ["S11", "112", 1.1840273141860962], ["S11", "114", 11.99832534790039], ["S18", "47", 3.790450096130371], ["S18", "82", 8.888389587402344], ["S18", "83", 3.3630475997924805], ["S18", "84", 1.5549676418304443], ["S18", "85", 4.6847381591796875], ["S18", "86", 3.0703957080841064], ["S18", "87", 10.109220504760742], ["S18", "88", 6.144746780395508]], "S11_16S-CD": [["S11", "11", 1.5549650192260742], ["S11", "20", 8.168343544006348], ["S11", "21", 1.5907411575317383], ["S11", "22", 12.643060684204102], ["S11", "24", 5.126896381378174], ["S11", "25", 1.5549697875976562], ["S11", "26", 13.585307121276855], ["S11", "27", 10.235437393188477], ["S11", "29", 2.6890995502471924], ["S11", "31", 28.255929946899414], ["S11", "36", 21.036195755004883], ["S11", "37", 4.30257511138916], ["S11", "38", 9.89169692993164], ["S11", "39", 25.222593307495117], ["S11", "40", 3.0703907012939453], ["S11", "41", 1.4081265926361084], ["S11", "42", 9.869568824768066], ["S11", "44", 12.682609558105469], ["S11", "46", 14.101204872131348], ["S11", "47", 7.616667747497559], ["S11", "50", 4.742678165435791], ["S11", "51", 3.6183013916015625], ["S11", "52", 11.51734733581543], ["S11", "53", 5.2361836433410645], ["S11", "54", 5.857540130615234], ["S11", "55", 11.030797958374023], ["S11", "71", 4.377891540527344], ["S11", "75", 1.5549688339233398], ["S11", "83", 2.275022506713867], ["S11", "85", 5.345417022705078], ["S11", "113", 3.542980194091797], ["S11", "114", 4.152761936187744], ["S11", "115", 8.963704109191895], ["S11", "116", 5.336792945861816], ["S11", "117", 9.02920913696289], ["S11", "118", 1.8360817432403564], ["S11", "119", 2.5921554565429688], ["S11", "120", 23.086437225341797], ["S11", "121", 7.372958660125732], ["S11", "122", 2.095986843109131], ["S11", "123", 4.120368480682373], ["S11", "124", 9.798625946044922], ["S11", "126", 3.364295244216919], ["S11", "127", 6.860845565795898], ["16S-3'm", "674", 4.084556579589844], ["16S-3'm", "675", 5.381196975708008], ["16S-3'm", "676", 11.163423538208008], ["16S-3'm", "677", 2.7241811752319336], ["16S-3'm", "683", 15.419845581054688], ["16S-3'm", "684", 3.865772247314453], ["16S-3'm", "685", 1.5766488313674927], ["16S-3'm", "686", 16.336687088012695], ["16S-3'm", "687", 8.16834545135498], ["16S-3'm", "688", 19.048511505126953], ["16S-3'm", "689", 14.269583702087402], ["16S-3'm", "690", 1.53451669216156], ["16S-3'm", "691", 1.408124566078186], ["16S-3'm", "692", 3.790445327758789], ["16S-3'm", "694", 9.43628978729248], ["16S-3'm", "695", 10.955486297607422], ["16S-3'm", "696", 1.614770531654358], ["16S-3'm", "704", 6.676714897155762], ["16S-3'm", "705", 17.857646942138672], ["16S-3'm", "706", 4.377891540527344], ["16S-3'm", "707", 9.09631633758545], ["16S-3'm", "708", 2.275022506713867], ["16S-3'm", "715", 22.60031509399414], ["16S-3'm", "716", 2.1170601844787598], ["16S-3'm", "718", 10.610345840454102], ["16S-3'm", "777", 1.3723204135894775], ["16S-3'm", "778", 1.3445518016815186], ["16S-3'm", "779", 15.541311264038086], ["16S-3'm", "780", 10.65129566192627], ["16S-3'm", "781", 5.228799819946289], ["16S-3'm", "795", 4.523115158081055], ["16S-3'm", "796", 17.536909103393555], ["16S-3'm", "797", 28.687543869018555], ["16S-3'm", "798", 17.889385223388672], ["16S-3'm", "799", 5.381536483764648], ["16S-3'm", "803", 8.237334251403809], ["16S-3'm", "804", 12.476091384887695]], "S11_16S-3'm": [["S11", "120", 1.5549678802490234], ["S11", "123", 8.88839340209961], ["S11", "126", 4.616534233093262], ["S11", "127", 7.448282241821289], ["16S-3'm", "1507", 1.5549689531326294], ["16S-3'm", "1523", 3.4298722743988037], ["16S-3'm", "1524", 12.506681442260742]], "S11_23S-D5": [["S11", "70", 5.448370933532715], ["S11", "71", 2.3503425121307373], ["S11", "74", 24.56230354309082], ["23S-D5", "2144", 3.3312950134277344], ["23S-D5", "2146", 6.757829666137695], ["23S-D5", "2147", 1.31280517578125]], "S12_S17": [["S12", "7", 3.106173515319824], ["S12", "8", 3.244211196899414], ["S12", "10", 13.267693519592285], ["S12", "11", 3.0703952312469482], ["S12", "14", 1.3074970245361328], ["S12", "15", 4.256772518157959], ["S17", "29", 3.070394277572632], ["S17", "32", 5.381542205810547], ["S17", "34", 11.750863075256348], ["S17", "36", 4.227254867553711], ["S17", "38", 4.87302303314209]], "S12_EF-G": [["S12", "78", 9.475839614868164], ["S12", "80", 5.413280487060547], ["S12", "123", 3.070392608642578], ["S12", "126", 3.8657703399658203], ["EF-G", "294", 5.228797912597656], ["EF-G", "295", 1.3445510864257812], ["EF-G", "345", 4.70759391784668], ["EF-G", "346", 10.829498291015625], ["EF-G", "425", 11.802160263061523], ["EF-G", "428", 2.2354824542999268], ["EF-G", "429", 8.963717460632324], ["EF-G", "432", 2.3503332138061523], ["EF-G", "438", 4.377893447875977], ["EF-G", "439", 4.661134719848633]], "S12_16S-5'": [["S12", "12", 3.0703935623168945], ["S12", "17", 4.5858154296875], ["S12", "19", 8.117244720458984], ["S12", "20", 6.900385856628418], ["S12", "22", 6.573826789855957], ["S12", "23", 3.208402633666992], ["S12", "24", 1.515427589416504], ["S12", "28", 1.1600666046142578], ["S12", "29", 8.888391494750977], ["S12", "30", 2.7476086616516113], ["S12", "31", 9.246952056884766], ["S12", "32", 15.38476848602295], ["S12", "33", 2.102871894836426], ["S12", "34", 4.18856954574585], ["S12", "46", 6.933223724365234], ["S12", "48", 5.448352813720703], ["S12", "49", 3.7151284217834473], ["S12", "50", 5.236193656921387], ["S12", "51", 6.025921821594238], ["S12", "52", 7.517064094543457], ["S12", "53", 3.94108247756958], ["S12", "54", 4.435184955596924], ["S12", "61", 8.093025207519531], ["S12", "69", 8.888396263122559], ["S12", "71", 5.173264503479004], ["S12", "72", 6.177142143249512], ["S12", "73", 8.283199310302734], ["S12", "74", 5.920650005340576], ["S12", "84", 5.893312454223633], ["S12", "86", 10.677175521850586], ["S12", "87", 2.027552366256714], ["S12", "88", 8.084839820861816], ["S12", "89", 1.4081287384033203], ["S12", "90", 1.5154283046722412], ["S12", "91", 4.908836364746094], ["S12", "92", 2.092582941055298], ["S12", "99", 11.349836349487305], ["S12", "101", 25.30038070678711], ["S12", "102", 4.103813171386719], ["S12", "103", 6.538052558898926], ["S12", "104", 4.585814952850342], ["S12", "112", 17.688907623291016], ["S12", "113", 3.0703892707824707], ["S12", "114", 6.541603088378906], ["S12", "115", 26.970687866210938], ["S12", "116", 3.5072014331817627], ["S12", "117", 1.991976261138916], ["S12", "118", 2.67643404006958], ["S12", "119", 1.479649543762207], ["S12", "120", 1.590745449066162], ["S12", "121", 13.589069366455078], ["S12", "122", 2.2354817390441895], ["S12", "123", 2.822922706604004], ["S12", "124", 3.964475154876709], ["16S-3'm", "24", 6.573833465576172], ["16S-3'm", "32", 5.893312454223633], ["16S-3'm", "33", 7.921246528625488], ["16S-3'm", "34", 5.857541084289551], ["16S-3'm", "35", 13.341607093811035], ["16S-3'm", "36", 15.616626739501953], ["16S-3'm", "37", 1.6569068431854248], ["16S-3'm", "49", 7.369204998016357], ["16S-3'm", "241", 2.3107986450195312], ["16S-3'm", "242", 1.5154247283935547], ["16S-3'm", "280", 8.626928329467773], ["16S-3'm", "302", 2.085324287414551], ["16S-3'm", "303", 8.75578784942627], ["16S-3'm", "362", 11.883462905883789], ["16S-3'm", "363", 7.656213760375977], ["16S-3'm", "364", 6.024660110473633], ["16S-3'm", "501", 2.9950757026672363], ["16S-3'm", "502", 2.386042594909668], ["16S-3'm", "503", 1.3932126760482788], ["16S-3'm", "504", 12.92207145690918], ["16S-3'm", "518", 4.707598686218262], ["16S-3'm", "519", 10.443355560302734], ["16S-3'm", "520", 2.350338935852051], ["16S-3'm", "521", 11.9192533493042], ["16S-3'm", "522", 1.4796473979949951], ["16S-3'm", "523", 19.494773864746094], ["16S-3'm", "524", 7.48405647277832], ["16S-3'm", "525", 6.974860191345215], ["16S-3'm", "526", 1.5766496658325195], ["16S-3'm", "527", 10.645426750183105], ["16S-3'm", "528", 9.557761192321777], ["16S-3'm", "529", 8.805097579956055], ["16S-3'm", "536", 4.58994197845459], ["16S-3'm", "537", 15.046932220458984], ["16S-3'm", "538", 3.1914243698120117], ["16S-3'm", "539", 19.742488861083984], ["16S-3'm", "540", 5.41328239440918], ["16S-3'm", "541", 5.8676652908325195], ["16S-3'm", "550", 12.441025733947754], ["16S-3'm", "551", 8.37626838684082], ["16S-3'm", "552", 11.123878479003906], ["16S-3'm", "553", 16.261356353759766], ["16S-3'm", "554", 1.53451669216156], ["16S-3'm", "555", 15.807397842407227], ["16S-3'm", "556", 19.23727035522461], ["16S-3'm", "913", 1.6950292587280273]], "S12_16S-CD": [["S12", "5", 3.2442116737365723], ["S12", "6", 8.963716506958008], ["S12", "7", 2.0601840019226074], ["S12", "8", 2.780447006225586], ["S12", "9", 2.2750208377838135], ["S12", "10", 25.225067138671875], ["S12", "12", 3.58251953125], ["S12", "13", 3.7904419898986816], ["S12", "15", 11.883464813232422], ["S12", "16", 5.304397106170654], ["S12", "17", 1.9516706466674805], ["S12", "18", 3.79044246673584], ["S12", "21", 8.204118728637695], ["S12", "25", 3.865762710571289], ["S12", "46", 34.10043716430664], ["S12", "89", 11.549734115600586], ["S12", "91", 8.591850280761719], ["S12", "93", 5.448362350463867], ["S12", "94", 5.062167167663574], ["S12", "95", 3.1061744689941406], ["S12", "97", 12.045907974243164], ["16S-3'm", "562", 4.001911163330078], ["16S-3'm", "563", 2.275022506713867], ["16S-3'm", "564", 1.3932151794433594], ["16S-3'm", "567", 15.165206909179688], ["16S-3'm", "568", 11.802154541015625], ["16S-3'm", "584", 11.316028594970703], ["16S-3'm", "585", 7.616666316986084], ["16S-3'm", "759", 3.3630447387695312], ["16S-3'm", "878", 5.413288116455078], ["16S-3'm", "879", 2.542543411254883], ["16S-3'm", "880", 1.695026159286499], ["16S-3'm", "881", 1.656905174255371], ["16S-3'm", "882", 16.20207977294922], ["16S-3'm", "883", 7.860743522644043], ["16S-3'm", "908", 5.161975860595703], ["16S-3'm", "909", 5.34541130065918], ["16S-3'm", "910", 2.2354793548583984], ["16S-3'm", "911", 9.171631813049316], ["16S-3'm", "912", 12.718381881713867]], "S12_16S-3'm": [["S12", "41", 10.177413940429688], ["S12", "44", 1.3796336650848389], ["S12", "45", 14.008474349975586], ["S12", "46", 2.027549982070923], ["S12", "47", 3.8657684326171875], ["S12", "94", 9.683755874633789], ["16S-3'm", "1411", 2.350343704223633], ["16S-3'm", "1412", 4.558189392089844], ["16S-3'm", "1490", 5.902741432189941], ["16S-3'm", "1491", 8.852607727050781], ["16S-3'm", "1492", 21.757413864135742], ["16S-3'm", "1493", 5.8359222412109375]], "S13_S19": [["S13", "80", 2.3503406047821045], ["S13", "81", 2.995077610015869], ["S13", "83", 8.105714797973633], ["S13", "84", 1.3074982166290283], ["S13", "86", 1.4796481132507324], ["S13", "87", 2.8486557006835938], ["S13", "88", 2.02437686920166], ["S13", "91", 2.275022029876709], ["S13", "92", 1.307499885559082], ["S13", "94", 4.585813045501709], ["S13", "116", 6.541604995727539], ["S13", "117", 11.202957153320312], ["S13", "118", 1.4401073455810547], ["S13", "119", 19.883420944213867], ["S19", "60", 4.377885818481445], ["S19", "61", 2.71224308013916], ["S19", "62", 2.0275492668151855], ["S19", "63", 2.06018328666687], ["S19", "65", 3.1434783935546875], ["S19", "69", 3.0703887939453125], ["S19", "72", 9.685087203979492], ["S19", "73", 4.585822582244873], ["S19", "74", 7.333433151245117], ["S19", "75", 1.3074960708618164], ["S19", "76", 7.412508964538574], ["S19", "78", 2.780449867248535], ["S19", "79", 2.235480785369873], ["S19", "80", 1.3399219512939453], ["S19", "83", 21.434616088867188], ["S19", "84", 2.2750167846679688], ["S19", "86", 9.68376350402832], ["S19", "87", 3.4001026153564453], ["S19", "88", 1.5154266357421875]], "S13_Thx": [["S13", "28", 2.1997039318084717], ["S13", "31", 2.919757843017578], ["S13", "32", 5.30587100982666], ["S13", "35", 4.068721771240234], ["Thx", "7", 17.50619888305664], ["Thx", "21", 5.345403671264648], ["Thx", "22", 5.3043975830078125]], "S13_L31": [["S13", "61", 17.21877670288086], ["S13", "65", 4.625356674194336], ["S13", "66", 17.056739807128906], ["S13", "77", 2.7910101413726807], ["S13", "80", 17.2821102142334], ["L31", "32", 3.826221466064453], ["L31", "49", 16.61992645263672], ["L31", "50", 3.7904481887817383]], "S13_L5": [["S13", "7", 1.3074989318847656], ["S13", "66", 5.058404922485352], ["S13", "67", 2.4377918243408203], ["S13", "68", 1.590745449066162], ["S13", "69", 4.227252960205078], ["L5", "115", 13.226737976074219], ["L5", "140", 3.0703964233398438], ["L5", "141", 14.1011962890625]], "S13_16S-3'M": [["S13", "10", 5.345406532287598], ["S13", "11", 4.616535186767578], ["S13", "13", 1.5549676418304443], ["S13", "14", 4.652337074279785], ["S13", "16", 13.887470245361328], ["S13", "17", 2.3107948303222656], ["S13", "20", 1.5154274702072144], ["S13", "21", 15.899864196777344], ["S13", "23", 11.163421630859375], ["S13", "24", 6.024650573730469], ["S13", "25", 2.3503410816192627], ["S13", "26", 2.095992088317871], ["S13", "27", 4.616533279418945], ["S13", "28", 5.268590450286865], ["S13", "29", 5.3811869621276855], ["S13", "30", 1.5549676418304443], ["S13", "31", 1.554969072341919], ["S13", "32", 26.63395881652832], ["S13", "40", 2.7122421264648438], ["S13", "42", 1.4401074647903442], ["S13", "44", 3.941080093383789], ["S13", "70", 4.377895355224609], ["S13", "71", 5.381189346313477], ["S13", "74", 11.958786010742188], ["S13", "77", 14.118949890136719], ["S13", "78", 15.616626739501953], ["S13", "80", 1.3074970245361328], ["S13", "81", 4.377895355224609], ["S13", "87", 1.3128089904785156], ["S13", "88", 1.372319221496582], ["S13", "91", 4.435185432434082], ["S13", "92", 2.275019645690918], ["S13", "94", 12.021716117858887], ["S13", "95", 5.867665767669678], ["S13", "96", 4.585820198059082], ["S13", "97", 1.3796305656433105], ["S13", "98", 3.2442126274108887], ["S13", "99", 2.0243775844573975], ["S13", "100", 11.296030044555664], ["S13", "101", 2.2750232219696045], ["S13", "102", 6.933217525482178], ["S13", "103", 3.208405017852783], ["S13", "104", 3.582517623901367], ["S13", "105", 5.097944259643555], ["S13", "106", 1.160069465637207], ["S13", "107", 8.852618217468262], ["S13", "108", 4.152763843536377], ["S13", "109", 1.4401066303253174], ["S13", "110", 10.328506469726562], ["S13", "111", 6.1012492179870605], ["S13", "112", 9.904653549194336], ["S13", "113", 1.3074963092803955], ["S13", "114", 4.84063196182251], ["S13", "115", 3.432504177093506], ["S13", "116", 1.4081287384033203], ["S13", "117", 5.7822265625], ["16S-3'M", "945", 5.867666244506836], ["16S-3'M", "946", 16.446273803710938], ["16S-3'M", "947", 3.790450096130371], ["16S-3'M", "948", 6.105014801025391], ["16S-3'M", "949", 2.0925827026367188], ["16S-3'M", "950", 3.07039213180542], ["16S-3'M", "951", 2.472874164581299], ["16S-3'M", "952", 2.7476062774658203], ["16S-3'M", "953", 3.7823472023010254], ["16S-3'M", "954", 4.135562896728516], ["16S-3'M", "1222", 1.1600666046142578], ["16S-3'M", "1224", 5.85753870010376], ["16S-3'M", "1225", 2.275022506713867], ["16S-3'M", "1226", 14.706396102905273], ["16S-3'M", "1227", 24.79203224182129], ["16S-3'M", "1228", 2.382030487060547], ["16S-3'M", "1229", 4.453211784362793], ["16S-3'M", "1230", 4.152764320373535], ["16S-3'M", "1231", 6.608432769775391], ["16S-3'M", "1243", 7.372969150543213], ["16S-3'M", "1244", 2.018495798110962], ["16S-3'M", "1267", 1.515427589416504], ["16S-3'M", "1294", 2.386120319366455], ["16S-3'M", "1295", 6.538052082061768], ["16S-3'M", "1296", 14.233804702758789], ["16S-3'M", "1297", 6.745985507965088], ["16S-3'M", "1298", 7.215551376342773], ["16S-3'M", "1299", 2.0502400398254395], ["16S-3'M", "1300", 3.849170684814453], ["16S-3'M", "1301", 7.372974395751953], ["16S-3'M", "1302", 15.369155883789062], ["16S-3'M", "1304", 2.0535733699798584], ["16S-3'M", "1305", 6.675268173217773], ["16S-3'M", "1306", 9.68376636505127], ["16S-3'M", "1307", 12.886762619018555], ["16S-3'M", "1308", 6.785524368286133], ["16S-3'M", "1309", 22.402149200439453], ["16S-3'M", "1310", 9.262457847595215], ["16S-3'M", "1321", 1.6569068431854248], ["16S-3'M", "1322", 1.6147730350494385], ["16S-3'M", "1325", 22.774776458740234], ["16S-3'M", "1327", 1.8657588958740234], ["16S-3'M", "1328", 6.087235450744629], ["16S-3'M", "1329", 4.456290245056152], ["16S-3'M", "1330", 1.656906008720398], ["16S-3'M", "1331", 23.795467376708984], ["16S-3'M", "1332", 1.4796500205993652]], "S13_tRNA-P": [["S13", "114", 4.684741973876953], ["S13", "117", 5.893318176269531], ["S13", "118", 23.239168167114258], ["S13", "119", 3.7904434204101562], ["S13", "120", 6.8650054931640625], ["tRNA-P", "28", 6.617132186889648], ["tRNA-P", "29", 4.589931488037109]], "S14_16S-3'M": [["S14", "2", 37.86105728149414], ["S14", "3", 6.676719665527344], ["S14", "4", 4.8048272132873535], ["S14", "5", 5.867663860321045], ["S14", "6", 19.3279972076416], ["S14", "8", 4.068736553192139], ["S14", "9", 5.212810516357422], ["S14", "10", 2.8624656200408936], ["S14", "12", 2.995072364807129], ["S14", "14", 7.372973442077637], ["S14", "15", 6.900820732116699], ["S14", "16", 2.6245532035827637], ["S14", "17", 2.712240219116211], ["S14", "18", 1.307495355606079], ["S14", "19", 3.865769386291504], ["S14", "20", 16.866313934326172], ["S14", "21", 1.479647159576416], ["S14", "22", 1.5549635887145996], ["S14", "23", 4.152761936187744], ["S14", "26", 30.42825698852539], ["S14", "27", 16.37246322631836], ["S14", "28", 6.712528228759766], ["S14", "29", 4.814699649810791], ["S14", "30", 10.323956489562988], ["S14", "31", 2.3503425121307373], ["S14", "32", 11.221635818481445], ["S14", "33", 19.202194213867188], ["S14", "34", 1.5154274702072144], ["S14", "35", 6.1252570152282715], ["S14", "41", 4.584129333496094], ["S14", "42", 31.838449478149414], ["S14", "43", 1.534517526626587], ["S14", "45", 1.5154266357421875], ["S14", "46", 1.307499885559082], ["S14", "59", 4.5231170654296875], ["S14", "60", 2.350337028503418], ["S14", "61", 3.754671573638916], ["16S-3'M", "973", 7.952987194061279], ["16S-3'M", "974", 1.695029377937317], ["16S-3'M", "975", 2.199702501296997], ["16S-3'M", "976", 1.6569068431854248], ["16S-3'M", "977", 2.0184953212738037], ["16S-3'M", "978", 6.538051128387451], ["16S-3'M", "979", 7.484065532684326], ["16S-3'M", "980", 5.742681980133057], ["16S-3'M", "981", 2.350341796875], ["16S-3'M", "982", 7.412500381469727], ["16S-3'M", "983", 2.275019407272339], ["16S-3'M", "994", 5.818002700805664], ["16S-3'M", "995", 2.7910046577453613], ["16S-3'M", "996", 2.539698600769043], ["16S-3'M", "1046", 2.7241854667663574], ["16S-3'M", "1047", 13.230510711669922], ["16S-3'M", "1048", 1.6147737503051758], ["16S-3'M", "1049", 5.9027509689331055], ["16S-3'M", "1057", 6.313549041748047], ["16S-3'M", "1058", 1.5907468795776367], ["16S-3'M", "1059", 3.8657617568969727], ["16S-3'M", "1113", 5.197059631347656], ["16S-3'M", "1114", 14.745901107788086], ["16S-3'M", "1115", 4.068737983703613], ["16S-3'M", "1186", 1.3041129112243652], ["16S-3'M", "1187", 12.628836631774902], ["16S-3'M", "1188", 5.38118839263916], ["16S-3'M", "1189", 1.4796485900878906], ["16S-3'M", "1201", 3.429872989654541], ["16S-3'M", "1202", 6.455699920654297], ["16S-3'M", "1203", 8.12879753112793], ["16S-3'M", "1204", 7.180473327636719], ["16S-3'M", "1215", 4.001908302307129], ["16S-3'M", "1216", 9.608450889587402], ["16S-3'M", "1217", 25.81062126159668], ["16S-3'M", "1219", 5.413288116455078], ["16S-3'M", "1222", 9.332625389099121], ["16S-3'M", "1223", 1.4081239700317383], ["16S-3'M", "1316", 6.821297645568848], ["16S-3'M", "1317", 11.837237358093262], ["16S-3'M", "1318", 11.449140548706055], ["16S-3'M", "1357", 3.030851364135742], ["16S-3'M", "1358", 15.788774490356445], ["16S-3'M", "1359", 1.6147730350494385], ["16S-3'M", "1360", 1.5154247283935547], ["16S-3'M", "1368", 5.0951457023620605], ["16S-3'M", "1369", 10.54350471496582]], "S15_S17": [["S15", "71", 3.0308523178100586], ["S15", "72", 1.590747356414795], ["S17", "82", 1.5549640655517578], ["S17", "83", 2.5563454627990723], ["S17", "86", 2.9950714111328125]], "S15_16S-CD": [["S15", "2", 4.510504722595215], ["S15", "3", 2.8229236602783203], ["S15", "5", 1.5154247283935547], ["S15", "8", 4.510496616363525], ["S15", "9", 1.590745210647583], ["S15", "12", 4.510500431060791], ["S15", "17", 1.3723182678222656], ["S15", "18", 2.8229236602783203], ["S15", "20", 22.313928604125977], ["S15", "21", 14.427772521972656], ["S15", "22", 8.03890323638916], ["S15", "23", 2.71224308013916], ["S15", "24", 8.963708877563477], ["S15", "25", 1.991976261138916], ["S15", "26", 1.3796348571777344], ["S15", "28", 2.350335121154785], ["S15", "31", 26.153051376342773], ["S15", "32", 10.479145050048828], ["S15", "35", 2.72418475151062], ["S15", "38", 7.851083755493164], ["S15", "39", 3.070394515991211], ["S15", "42", 2.310795307159424], ["S15", "46", 1.5154260396957397], ["S15", "48", 11.923160552978516], ["S15", "49", 3.0703952312469482], ["S15", "50", 1.3723211288452148], ["S15", "51", 16.732654571533203], ["S15", "52", 5.09794807434082], ["S15", "53", 22.513240814208984], ["S15", "54", 2.1028690338134766], ["S15", "55", 6.608511447906494], ["S15", "57", 2.1028695106506348], ["S15", "58", 4.58582067489624], ["S15", "59", 7.408750534057617], ["S15", "61", 13.986330032348633], ["S15", "62", 5.496055603027344], ["S15", "64", 2.3503379821777344], ["S15", "65", 2.6924428939819336], ["S15", "66", 5.381195545196533], ["S15", "68", 11.582149505615234], ["S15", "69", 3.0703930854797363], ["S15", "72", 3.070391893386841], ["S15", "73", 10.677156448364258], ["16S-CD", "579", 1.4401066303253174], ["16S-CD", "580", 14.30911636352539], ["16S-CD", "581", 14.745943069458008], ["16S-CD", "582", 5.0979461669921875], ["16S-CD", "583", 3.42987060546875], ["16S-CD", "647", 1.3128070831298828], ["16S-CD", "656", 8.057244300842285], ["16S-CD", "657", 3.14571213722229], ["16S-CD", "658", 17.887882232666016], ["16S-CD", "659", 13.266289710998535], ["16S-CD", "660", 16.83122444152832], ["16S-CD", "666", 10.543525695800781], ["16S-CD", "667", 3.0346169471740723], ["16S-CD", "668", 1.4401073455810547], ["16S-CD", "669", 2.067096710205078], ["16S-CD", "727", 5.197052955627441], ["16S-CD", "728", 3.7904486656188965], ["16S-CD", "729", 12.1011962890625], ["16S-CD", "730", 6.865013122558594], ["16S-CD", "739", 3.542978286743164], ["16S-CD", "740", 1.393211841583252], ["16S-CD", "741", 16.261362075805664], ["16S-CD", "742", 8.243663787841797], ["16S-CD", "749", 7.768499374389648], ["16S-CD", "750", 3.8299922943115234], ["16S-CD", "751", 14.309135437011719], ["16S-CD", "752", 5.853777885437012], ["16S-CD", "753", 2.8227505683898926], ["16S-CD", "754", 8.591854095458984], ["16S-CD", "755", 20.817134857177734], ["16S-CD", "756", 3.3630409240722656], ["16S-CD", "757", 3.817429542541504], ["16S-CD", "758", 11.214126586914062], ["16S-CD", "763", 2.472871780395508], ["16S-CD", "764", 14.384443283081055], ["16S-CD", "765", 1.656907558441162], ["16S-CD", "808", 29.240493774414062], ["16S-CD", "809", 15.251113891601562]], "S15_23S-D2": [["S15", "36", 16.61992645263672], ["S15", "43", 6.8212995529174805], ["S15", "44", 5.381195068359375], ["S15", "47", 27.099767684936523], ["S15", "56", 32.40869903564453], ["S15", "57", 1.515427589416504], ["S15", "60", 1.3445518016815186], ["S15", "63", 18.00235939025879], ["S15", "64", 1.4796473979949951], ["S15", "87", 3.363048553466797], ["S15", "88", 5.197057723999023], ["S15", "89", 2.0959949493408203], ["23S-D2", "713", 1.4113731384277344], ["23S-D2", "714", 2.310802459716797], ["23S-D2", "715", 23.201290130615234], ["23S-D2", "716", 21.894620895385742]], "S16_16S-5'": [["S16", "1", 9.885126113891602], ["S16", "2", 1.4081273078918457], ["S16", "3", 9.68376350402832], ["S16", "5", 8.680461883544922], ["S16", "6", 1.3723211288452148], ["S16", "8", 3.6578383445739746], ["S16", "11", 3.5071988105773926], ["S16", "12", 3.208402156829834], ["S16", "13", 3.4683117866516113], ["S16", "15", 20.958284378051758], ["S16", "17", 12.20625114440918], ["S16", "22", 7.498610496520996], ["S16", "23", 2.624551773071289], ["S16", "24", 3.0703928470611572], ["S16", "25", 5.381194114685059], ["S16", "26", 2.3503425121307373], ["S16", "27", 1.8718879222869873], ["S16", "28", 2.0601863861083984], ["S16", "29", 19.942962646484375], ["S16", "30", 4.377889633178711], ["S16", "31", 6.24876070022583], ["S16", "33", 7.412511825561523], ["S16", "39", 2.027552604675293], ["S16", "41", 17.638080596923828], ["S16", "42", 6.652914524078369], ["S16", "43", 1.5154247283935547], ["S16", "44", 1.5154304504394531], ["S16", "58", 2.275017738342285], ["S16", "59", 14.857032775878906], ["S16", "60", 1.2777252197265625], ["S16", "61", 16.999216079711914], ["S16", "62", 3.5429821014404297], ["S16", "63", 23.122207641601562], ["S16", "65", 7.44828987121582], ["S16", "67", 5.137485504150391], ["S16", "68", 1.3041142225265503], ["S16", "69", 32.88127899169922], ["S16", "71", 5.1732635498046875], ["S16", "72", 16.33668327331543], ["S16", "75", 3.0703964233398438], ["S16", "76", 1.440107822418213], ["S16", "80", 21.85955238342285], ["S16", "81", 2.102872610092163], ["S16", "82", 2.275022506713867], ["S16", "83", 4.152767658233643], ["16S-CD", "43", 11.199190139770508], ["16S-CD", "44", 33.05792236328125], ["16S-CD", "109", 2.724184036254883], ["16S-CD", "110", 14.061662673950195], ["16S-CD", "111", 15.788776397705078], ["16S-CD", "112", 10.191041946411133], ["16S-CD", "134", 8.73690128326416], ["16S-CD", "135", 1.307499885559082], ["16S-CD", "136", 15.58083724975586], ["16S-CD", "137", 3.0308494567871094], ["16S-CD", "227", 16.328609466552734], ["16S-CD", "228", 2.3861207962036133], ["16S-CD", "229", 17.056737899780273], ["16S-CD", "230", 17.264652252197266], ["16S-CD", "231", 12.628841400146484], ["16S-CD", "308", 4.068731307983398], ["16S-CD", "309", 16.221813201904297], ["16S-CD", "310", 14.896562576293945], ["16S-CD", "311", 11.249202728271484], ["16S-CD", "326", 10.761284828186035], ["16S-CD", "374", 15.031550407409668], ["16S-CD", "375", 15.29383659362793], ["16S-CD", "376", 1.3932127952575684], ["16S-CD", "377", 14.817480087280273], ["16S-CD", "378", 23.23917579650879], ["16S-CD", "390", 6.613372802734375], ["16S-CD", "391", 12.034111022949219], ["16S-CD", "392", 14.309135437011719], ["16S-CD", "393", 1.6147706508636475], ["16S-CD", "449", 3.429872989654541], ["16S-CD", "450", 15.577077865600586], ["16S-CD", "451", 12.829475402832031], ["16S-CD", "452", 7.5055694580078125], ["16S-CD", "453", 9.93639087677002], ["16S-CD", "454", 2.350339889526367], ["16S-CD", "471", 2.0925827026367188], ["16S-CD", "472", 10.120574951171875], ["16S-CD", "473", 1.614770531654358], ["16S-CD", "474", 5.405000686645508], ["16S-CD", "483", 5.228804588317871]], "S16_16S-CD": [["S16", "9", 2.027554512023926], ["S16", "10", 7.580896854400635], ["S16", "11", 2.556347131729126], ["S16", "14", 2.018493890762329], ["S16", "16", 6.101251125335693], ["S16", "18", 5.528494358062744], ["S16", "30", 2.571446418762207], ["S16", "31", 6.065471649169922], ["S16", "32", 5.381542205810547], ["S16", "35", 5.173269271850586], ["S16", "38", 2.027554750442505], ["S16", "42", 2.027552843093872], ["S16", "44", 6.50653076171875], ["S16", "45", 5.685394287109375], ["S16", "47", 4.103816986083984], ["16S-CD", "607", 11.468770980834961], ["16S-CD", "608", 10.651280403137207], ["16S-CD", "609", 4.377895832061768], ["16S-CD", "616", 20.5467472076416], ["16S-CD", "617", 5.968636512756348], ["16S-CD", "618", 2.3145618438720703], ["16S-CD", "623", 19.049457550048828], ["16S-CD", "624", 5.097949028015137], ["16S-CD", "625", 15.465997695922852], ["16S-CD", "626", 1.5766489505767822], ["16S-CD", "627", 1.5345158576965332]], "S17_16S-5'": [["S17", "2", 3.500711441040039], ["S17", "3", 14.309122085571289], ["S17", "4", 15.70969009399414], ["S17", "12", 7.466864585876465], ["S17", "14", 1.4796488285064697], ["S17", "15", 3.1760058403015137], ["S17", "16", 10.390778541564941], ["S17", "17", 1.3128074407577515], ["S17", "18", 2.235480785369873], ["S17", "20", 8.45158863067627], ["S17", "25", 5.8575439453125], ["S17", "27", 2.2750244140625], ["S17", "30", 11.770402908325195], ["S17", "31", 38.853675842285156], ["S17", "37", 5.41328239440918], ["S17", "38", 1.3074960708618164], ["S17", "39", 3.432507038116455], ["S17", "40", 1.4796497821807861], ["S17", "41", 2.7446415424346924], ["S17", "42", 10.554458618164062], ["S17", "43", 3.905308246612549], ["S17", "45", 2.7122416496276855], ["S17", "61", 2.4728763103485107], ["S17", "62", 6.1012420654296875], ["S17", "63", 4.084557056427002], ["S17", "64", 22.44758415222168], ["S17", "65", 1.5154274702072144], ["S17", "66", 2.1283926963806152], ["S17", "67", 6.9332098960876465], ["S17", "68", 3.070394515991211], ["S17", "69", 11.238725662231445], ["S17", "70", 8.963708877563477], ["S17", "71", 6.025923728942871], ["S17", "72", 2.787142276763916], ["S17", "88", 5.83591365814209], ["S17", "91", 9.211172103881836], ["S17", "92", 5.685391426086426], ["S17", "95", 9.367703437805176], ["S17", "96", 2.0853195190429688], ["S17", "98", 23.913124084472656], ["S17", "99", 8.168338775634766], ["S17", "100", 3.464904308319092], ["16S-CD", "127", 5.932857990264893], ["16S-CD", "128", 11.994558334350586], ["16S-CD", "129", 1.5549635887145996], ["16S-CD", "130", 2.085320472717285], ["16S-CD", "189F", 2.275021553039551], ["16S-CD", "189G", 7.498600006103516], ["16S-CD", "234", 6.936165809631348], ["16S-CD", "235", 2.1028695106506348], ["16S-CD", "236", 19.29598045349121], ["16S-CD", "237", 14.706382751464844], ["16S-CD", "238", 5.420732498168945], ["16S-CD", "246", 4.342110633850098], ["16S-CD", "247", 8.591840744018555], ["16S-CD", "253", 4.377896308898926], ["16S-CD", "254", 2.424161195755005], ["16S-CD", "255", 2.0191712379455566], ["16S-CD", "256", 1.411376953125], ["16S-CD", "264", 3.7331573963165283], ["16S-CD", "265", 11.750848770141602], ["16S-CD", "266", 10.554450988769531], ["16S-CD", "267", 12.542930603027344], ["16S-CD", "273", 16.579917907714844], ["16S-CD", "274", 1.5154274702072144], ["16S-CD", "275", 1.5345168113708496], ["16S-CD", "276", 9.135858535766602], ["16S-CD", "277", 1.6147730350494385], ["16S-CD", "278", 1.5766479969024658], ["16S-CD", "279", 1.6147722005844116], ["16S-CD", "280", 13.823993682861328], ["16S-CD", "300", 4.640769958496094], ["16S-CD", "301", 4.661142349243164], ["16S-CD", "302", 5.263877868652344]], "S17_16S-CD": [["S17", "2", 3.582517623901367], ["S17", "26", 9.297538757324219], ["S17", "28", 11.238723754882812], ["S17", "31", 18.849729537963867], ["S17", "32", 1.4401088953018188], ["S17", "34", 21.474170684814453], ["S17", "35", 16.697566986083984], ["S17", "36", 2.275020122528076], ["S17", "37", 4.6847381591796875], ["S17", "38", 13.885393142700195], ["S17", "78", 5.346458435058594], ["S17", "81", 20.88681983947754], ["S17", "87", 3.6578402519226074], ["S17", "90", 4.661141872406006], ["S17", "91", 1.3041143417358398], ["S17", "94", 4.7076005935668945], ["S17", "97", 18.531583786010742], ["S17", "98", 6.613376617431641], ["S17", "100", 4.625363349914551], ["16S-CD", "563", 2.018495559692383], ["16S-CD", "564", 1.3932151794433594], ["16S-CD", "582", 5.800844192504883], ["16S-CD", "583", 14.194271087646484], ["16S-CD", "584", 3.7904505729675293], ["16S-CD", "585", 8.888394355773926], ["16S-CD", "586", 1.3932111263275146], ["16S-CD", "596", 2.657358169555664], ["16S-CD", "597", 3.829988479614258], ["16S-CD", "598", 1.4796485900878906], ["16S-CD", "635", 2.102872848510742], ["16S-CD", "636", 4.585817337036133], ["16S-CD", "644", 12.733773231506348], ["16S-CD", "645", 3.070392608642578], ["16S-CD", "646", 1.5907411575317383], ["16S-CD", "647", 5.893320083618164], ["16S-CD", "759", 1.515427827835083], ["16S-CD", "760", 1.3445515632629395], ["16S-CD", "761", 6.176570892333984], ["16S-CD", "879", 9.450279235839844], ["16S-CD", "895", 6.176562309265137], ["16S-CD", "896", 14.136974334716797], ["16S-CD", "897", 6.020397186279297]], "S18_16S-CD": [["S18", "32", 8.117240905761719], ["S18", "49", 3.070394277572632], ["S18", "50", 1.3723204135894775], ["S18", "51", 2.689103603363037], ["S18", "52", 9.780599594116211], ["S18", "53", 1.3723201751708984], ["S18", "59", 5.173267364501953], ["S18", "60", 3.276604652404785], ["S18", "61", 3.176002264022827], ["S18", "63", 14.15849494934082], ["S18", "64", 2.2354798316955566], ["S18", "65", 15.029182434082031], ["S18", "67", 14.061647415161133], ["S18", "68", 4.068735599517822], ["S18", "71", 9.967011451721191], ["S18", "72", 1.3399219512939453], ["S18", "74", 2.0275497436523438], ["S18", "75", 7.921237945556641], ["S18", "81", 7.345869541168213], ["S18", "82", 8.924175262451172], ["16S-CD", "663", 9.723309516906738], ["16S-CD", "664", 15.67392349243164], ["16S-CD", "665", 13.20088005065918], ["16S-CD", "673", 4.338348388671875], ["16S-CD", "674", 7.372964382171631], ["16S-CD", "675", 5.058405876159668], ["16S-CD", "718", 6.180547714233398], ["16S-CD", "719", 1.3796343803405762], ["16S-CD", "720", 9.647993087768555], ["16S-CD", "721", 9.971482276916504], ["16S-CD", "724", 14.193775177001953], ["16S-CD", "725", 2.0184948444366455], ["16S-CD", "734", 5.456515312194824], ["16S-CD", "735", 16.300907135009766], ["16S-CD", "736", 5.817999839782715], ["16S-CD", "833", 4.0687384605407715], ["16S-CD", "834", 11.923011779785156], ["16S-CD", "835", 1.6569061279296875], ["16S-CD", "836", 6.576692581176758]], "S19_L31": [["S19", "6", 1.3445510864257812], ["S19", "7", 6.688692092895508], ["S19", "8", 7.33342170715332], ["S19", "9", 5.492681980133057], ["S19", "10", 2.0670933723449707], ["S19", "16", 11.16341781616211], ["S19", "17", 5.835915565490723], ["S19", "18", 29.055946350097656], ["S19", "20", 14.561427116394043], ["S19", "21", 4.6611433029174805], ["S19", "23", 1.5154274702072144], ["S19", "24", 1.8360844850540161], ["S19", "42", 17.673168182373047], ["S19", "43", 3.8174285888671875], ["S19", "45", 1.3075008392333984], ["S19", "64", 20.734556198120117], ["S19", "66", 7.2472944259643555], ["S19", "67", 2.275017738342285], ["S19", "68", 7.408748626708984], ["L31", "50", 5.448366165161133], ["L31", "51", 7.372966766357422], ["L31", "52", 2.2750191688537598], ["L31", "54", 5.969577789306641], ["L31", "57", 6.506528854370117], ["L31", "58", 6.105010986328125], ["L31", "59", 4.616538047790527], ["L31", "60", 7.314123153686523], ["L31", "61", 1.4401088953018188], ["L31", "62", 1.983412742614746], ["L31", "63", 2.018495559692383], ["L31", "65", 2.4728734493255615], ["L31", "66", 5.420733451843262], ["L31", "67", 23.979957580566406], ["L31", "68", 5.893317222595215], ["L31", "69", 1.3074960708618164], ["L31", "70", 2.744640827178955], ["L31", "71", 3.4324989318847656]], "S19_16S-3'M": [["S19", "4", 18.605953216552734], ["S19", "5", 2.060185670852661], ["S19", "6", 2.060182571411133], ["S19", "7", 4.840628147125244], ["S19", "8", 12.530272483825684], ["S19", "10", 18.607933044433594], ["S19", "12", 2.3107967376708984], ["S19", "13", 6.761172294616699], ["S19", "14", 4.965332508087158], ["S19", "15", 9.551158905029297], ["S19", "17", 1.9516716003417969], ["S19", "18", 9.077973365783691], ["S19", "21", 5.835920333862305], ["S19", "30", 8.019803047180176], ["S19", "31", 4.338353633880615], ["S19", "32", 5.528497219085693], ["S19", "34", 6.859745502471924], ["S19", "35", 7.3334269523620605], ["S19", "36", 2.4881415367126465], ["S19", "37", 5.560898303985596], ["S19", "52", 1.3074967861175537], ["S19", "54", 5.133721828460693], ["S19", "55", 17.88938331604004], ["S19", "57", 2.822925567626953], ["S19", "68", 12.829471588134766], ["S19", "69", 3.790443181991577], ["S19", "70", 6.06546688079834], ["S19", "72", 12.718378067016602], ["S19", "73", 10.479141235351562], ["S19", "75", 22.269535064697266], ["S19", "77", 12.021718978881836], ["S19", "78", 5.097946643829346], ["S19", "79", 1.304114818572998], ["S19", "80", 1.4401081800460815], ["S19", "81", 1.3723212480545044], ["S19", "83", 1.440108060836792], ["S19", "84", 9.525365829467773], ["S19", "85", 25.77887725830078], ["S19", "86", 21.220684051513672], ["S19", "87", 2.6065287590026855], ["S19", "88", 2.2750229835510254], ["S19", "89", 7.1728835105896], ["S19", "90", 17.79080581665039], ["S19", "91", 26.395586013793945], ["16S-3'M", "953", 2.3503341674804688], ["16S-3'M", "954", 13.302780151367188], ["16S-3'M", "955", 1.3128066062927246], ["16S-3'M", "956", 5.0979461669921875], ["16S-3'M", "957", 1.1600689888000488], ["16S-3'M", "958", 3.4325063228607178], ["16S-3'M", "959", 2.7804436683654785], ["16S-3'M", "960", 31.745107650756836], ["16S-3'M", "978", 3.0703928470611572], ["16S-3'M", "979", 6.154059410095215], ["16S-3'M", "986", 8.049032211303711], ["16S-3'M", "1011", 7.952976226806641], ["16S-3'M", "1012", 18.46476173400879], ["16S-3'M", "1013", 16.3009090423584], ["16S-3'M", "1014", 16.54460334777832], ["16S-3'M", "1015", 7.952985763549805], ["16S-3'M", "1218", 4.0687360763549805], ["16S-3'M", "1219", 4.377889633178711], ["16S-3'M", "1220", 18.611705780029297], ["16S-3'M", "1221", 3.0346150398254395], ["16S-3'M", "1222", 8.093015670776367], ["16S-3'M", "1223", 3.8174266815185547], ["16S-3'M", "1225", 12.26297378540039], ["16S-3'M", "1226", 1.3445510864257812], ["16S-3'M", "1227", 5.126895904541016], ["16S-3'M", "1228", 3.884253978729248], ["16S-3'M", "1229", 10.403831481933594], ["16S-3'M", "1309", 2.275022506713867], ["16S-3'M", "1310", 7.44828462600708], ["16S-3'M", "1311", 3.5007052421569824], ["16S-3'M", "1312", 15.133465766906738], ["16S-3'M", "1313", 2.350341796875], ["16S-3'M", "1314", 2.0535755157470703], ["16S-3'M", "1317", 3.3630428314208984], ["16S-3'M", "1318", 8.888397216796875], ["16S-3'M", "1319", 10.840629577636719], ["16S-3'M", "1320", 1.5154244899749756], ["16S-3'M", "1321", 6.728230953216553], ["16S-3'M", "1323", 7.921238422393799], ["16S-3'M", "1326", 4.616532325744629]], "S19_tRNA-P": [["S19", "88", 2.235483169555664], ["S19", "89", 19.97647476196289], ["tRNA-P", "28", 2.01849365234375], ["tRNA-P", "29", 8.963706970214844], ["tRNA-P", "30", 13.2677001953125]], "S20_16S-5'": [["S20", "8", 4.589935302734375], ["S20", "9", 2.7122459411621094], ["S20", "10", 3.790449619293213], ["S20", "11", 1.4081287384033203], ["S20", "12", 1.3399219512939453], ["S20", "13", 27.063282012939453], ["S20", "14", 3.829990863800049], ["S20", "15", 2.724184036254883], ["S20", "16", 2.7804486751556396], ["S20", "17", 6.154053211212158], ["S20", "18", 15.064956665039062], ["S20", "19", 6.652915954589844], ["S20", "21", 5.022619724273682], ["S20", "22", 3.582521915435791], ["S20", "23", 2.9950742721557617], ["S20", "25", 8.093019485473633], ["S20", "26", 8.852618217468262], ["S20", "29", 3.030853271484375], ["S20", "30", 2.3503360748291016], ["S20", "57", 7.533681869506836], ["S20", "58", 14.330196380615234], ["S20", "60", 2.0853171348571777], ["S20", "61", 7.3729658126831055], ["S20", "62", 12.643064498901367], ["S20", "64", 15.384757995605469], ["S20", "65", 1.3041136264801025], ["S20", "67", 3.817422866821289], ["S20", "68", 3.0703957080841064], ["S20", "70", 14.745903015136719], ["S20", "71", 2.027552366256714], ["S20", "72", 2.0275535583496094], ["S20", "73", 2.791013717651367], ["S20", "74", 8.848857879638672], ["S20", "75", 5.336799621582031], ["S20", "76", 3.3643009662628174], ["S20", "78", 5.683182716369629], ["S20", "79", 5.818000793457031], ["S20", "80", 1.554966926574707], ["S20", "81", 6.652913570404053], ["S20", "82", 5.8537726402282715], ["S20", "83", 7.372962951660156], ["S20", "85", 1.554969072341919], ["S20", "86", 6.1012468338012695], ["S20", "87", 3.7904481887817383], ["S20", "89", 3.7904491424560547], ["S20", "90", 3.964466094970703], ["S20", "100", 14.348668098449707], ["S20", "101", 7.212215423583984], ["S20", "102", 7.620429039001465], ["S20", "103", 14.679079055786133], ["S20", "104", 6.154050827026367], ["S20", "105", 4.084563255310059], ["S20", "106", 24.71670913696289], ["16S-3'm", "60", 1.160066843032837], ["16S-3'm", "61", 1.614772081375122], ["16S-3'm", "62", 7.91789436340332], ["16S-3'm", "102", 5.384956359863281], ["16S-3'm", "103", 35.29263687133789], ["16S-3'm", "104", 1.479647159576416], ["16S-3'm", "105", 3.3279621601104736], ["16S-3'm", "106", 12.990267753601074], ["16S-3'm", "107", 4.188573837280273], ["16S-3'm", "108", 8.83751106262207], ["16S-3'm", "131", 2.6573591232299805], ["16S-3'm", "132", 6.101243019104004], ["16S-3'm", "133", 6.154048919677734], ["16S-3'm", "148", 4.840636730194092], ["16S-3'm", "149", 3.790440559387207], ["16S-3'm", "150", 16.697574615478516], ["16S-3'm", "151", 3.1434812545776367], ["16S-3'm", "163", 2.6573562622070312], ["16S-3'm", "174", 9.936392784118652], ["16S-3'm", "175", 3.8657703399658203], ["16S-3'm", "176", 4.550043106079102], ["16S-3'm", "177", 1.6569061279296875], ["16S-3'm", "178", 12.409282684326172], ["16S-3'm", "184", 4.1203718185424805], ["16S-3'm", "185", 2.747605800628662], ["16S-3'm", "186", 12.757925987243652], ["16S-3'm", "187", 22.40215492248535], ["16S-3'm", "188", 2.085318088531494], ["16S-3'm", "189G", 10.041010856628418], ["16S-3'm", "190", 2.0184974670410156], ["16S-3'm", "191", 8.451581954956055], ["16S-3'm", "192", 6.860837936401367], ["16S-3'm", "193", 11.202951431274414], ["16S-3'm", "194", 12.546234130859375], ["16S-3'm", "195", 2.0184974670410156], ["16S-3'm", "196", 13.398905754089355], ["16S-3'm", "222", 2.0275497436523438], ["16S-3'm", "223", 2.275021553039551], ["16S-3'm", "224", 12.476095199584961], ["16S-3'm", "257", 2.018496513366699], ["16S-3'm", "258", 8.207881927490234], ["16S-3'm", "259", 1.3796334266662598], ["16S-3'm", "260", 5.902748107910156], ["16S-3'm", "261", 9.971487998962402], ["16S-3'm", "262", 22.402156829833984], ["16S-3'm", "263", 6.10124397277832], ["16S-3'm", "264", 8.105721473693848], ["16S-3'm", "322", 7.4087419509887695], ["16S-3'm", "323", 15.616626739501953], ["16S-3'm", "324", 4.413667678833008], ["16S-3'm", "325", 7.656215667724609], ["16S-3'm", "326", 1.9834136962890625], ["16S-3'm", "331", 2.8229238986968994], ["16S-3'm", "332", 1.440108299255371], ["16S-3'm", "333", 9.759086608886719], ["16S-3'm", "349", 1.3796329498291016], ["16S-3'm", "350", 4.068735122680664]], "S20_16S-3'm": [["S20", "23", 1.3041152954101562], ["S20", "24", 28.975976943969727], ["S20", "27", 4.068728923797607], ["S20", "28", 1.4081273078918457], ["S20", "30", 3.618297576904297], ["S20", "31", 1.554966688156128], ["S20", "32", 1.3041136264801025], ["S20", "34", 3.507201671600342], ["S20", "35", 1.554969072341919], ["S20", "36", 7.408749103546143], ["S20", "38", 9.798622131347656], ["S20", "39", 14.101202011108398], ["S20", "50", 2.018495559692383], ["S20", "51", 3.865769863128662], ["S20", "54", 3.111739158630371], ["S20", "55", 2.2354798316955566], ["S20", "58", 2.9950733184814453], ["16S-3'm", "1436", 25.77889060974121], ["16S-3'm", "1437", 19.304096221923828], ["16S-3'm", "1438", 10.328499794006348], ["16S-3'm", "1439", 1.5154285430908203], ["16S-3'm", "1441", 6.541611671447754], ["16S-3'm", "1456", 4.377891540527344], ["16S-3'm", "1457", 10.23542308807373], ["16S-3'm", "1458", 15.02918815612793], ["16S-3'm", "1459", 14.953871726989746], ["16S-3'm", "1460", 22.380754470825195]], "Thx_16S-3'M": [["Thx", "2", 14.161373138427734], ["Thx", "3", 4.873034477233887], ["Thx", "4", 3.4683117866516113], ["Thx", "5", 1.3723196983337402], ["Thx", "6", 4.152768135070801], ["Thx", "7", 5.228802680969238], ["Thx", "8", 5.309638500213623], ["Thx", "9", 3.4001057147979736], ["Thx", "10", 10.514918327331543], ["Thx", "12", 2.8229265213012695], ["Thx", "13", 1.479649305343628], ["Thx", "14", 6.608436584472656], ["Thx", "15", 3.542980670928955], ["Thx", "16", 9.780596733093262], ["Thx", "17", 4.523115158081055], ["Thx", "18", 17.151947021484375], ["Thx", "19", 10.482895851135254], ["Thx", "20", 8.76930046081543], ["Thx", "21", 5.268592357635498], ["Thx", "22", 2.024379014968872], ["Thx", "23", 2.275022506713867], ["Thx", "24", 5.893312454223633], ["Thx", "25", 8.05348014831543], ["Thx", "26", 2.4881420135498047], ["16S-3'M", "948", 1.3128089904785156], ["16S-3'M", "1234", 6.101240158081055], ["16S-3'M", "1235", 4.550039291381836], ["16S-3'M", "1242", 16.611658096313477], ["16S-3'M", "1243", 1.5345150232315063], ["16S-3'M", "1244", 2.160473585128784], ["16S-3'M", "1245", 25.171756744384766], ["16S-3'M", "1246", 20.714614868164062], ["16S-3'M", "1262", 9.450271606445312], ["16S-3'M", "1264", 1.6147722005844116], ["16S-3'M", "1266", 17.386127471923828], ["16S-3'M", "1267", 5.96864128112793], ["16S-3'M", "1268", 5.420734405517578], ["16S-3'M", "1269", 12.621553421020508], ["16S-3'M", "1270", 1.3932111263275146], ["16S-3'M", "1286", 6.8131256103515625], ["16S-3'M", "1304", 1.5154271125793457], ["16S-3'M", "1305", 1.5766489505767822], ["16S-3'M", "1306", 1.6950244903564453], ["16S-3'M", "1307", 14.39269733428955], ["16S-3'M", "1308", 10.610345840454102], ["16S-3'M", "1324", 2.7871475219726562], ["16S-3'M", "1325", 17.01719093322754], ["16S-3'M", "1326", 13.438435554504395], ["16S-3'M", "1327", 17.132049560546875], ["16S-3'M", "1328", 6.613373756408691], ["16S-3'M", "1329", 6.7449235916137695], ["16S-3'M", "1331", 4.188577651977539], ["16S-3'M", "1352", 5.8180012702941895], ["16S-3'M", "1353", 1.5766472816467285], ["16S-3'M", "1354", 9.685087203979492], ["16S-3'M", "1362", 19.809307098388672], ["16S-3'M", "1363", 1.3445496559143066], ["16S-3'M", "1364", 6.57759952545166]], "EF-G_L6": [["EF-G", "142", 4.135564804077148], ["EF-G", "143", 8.843162536621094], ["EF-G", "144", 5.097940444946289], ["EF-G", "171", 3.1785593032836914], ["EF-G", "616", 1.5549674034118652], ["EF-G", "619", 22.56523895263672], ["EF-G", "661", 17.7557315826416], ["EF-G", "662", 2.350341796875], ["EF-G", "664", 7.396974563598633], ["L6", "92", 4.00190544128418], ["L6", "93", 15.78500747680664], ["L6", "95", 3.244213104248047], ["L6", "175", 3.582517623901367]], "EF-G_uL11": [["EF-G", "634", 1.3399205207824707], ["EF-G", "636", 6.652912139892578], ["EF-G", "641", 1.5907416343688965], ["uL11", "19", 1.5154244899749756], ["uL11", "20", 2.7804455757141113], ["uL11", "24", 2.3503382205963135], ["uL11", "25", 8.927934646606445]], "EF-G_bL12": [["EF-G", "160", 10.177419662475586], ["EF-G", "214", 8.458198547363281], ["EF-G", "215", 6.5380539894104], ["EF-G", "217", 2.8229236602783203], ["EF-G", "218", 1.339921236038208], ["EF-G", "221", 8.565606117248535], ["EF-G", "222", 1.798929214477539], ["EF-G", "228", 11.14730167388916], ["EF-G", "229", 2.314558506011963], ["EF-G", "231", 2.2750208377838135], ["EF-G", "232", 4.103813171386719], ["EF-G", "233", 16.478008270263672], ["bL12", "66", 10.543527603149414], ["bL12", "67", 37.97923278808594], ["bL12", "71", 27.864200592041016], ["bL12", "72", 4.377890586853027], ["bL12", "81", 4.342115879058838], ["bL12", "82", 8.14964485168457], ["bL12", "83", 22.437917709350586], ["bL12", "85", 2.275019407272339], ["bL12", "86", 1.9919791221618652], ["bL12", "87", 4.772426605224609]], "EF-G_L14": [["EF-G", "471", 7.408744812011719], ["L14", "89", 8.581012725830078], ["L14", "90", 16.730649948120117]], "EF-G_16S-5'": [["EF-G", "320", 9.265792846679688], ["EF-G", "321", 1.5154274702072144], ["EF-G", "322", 2.275022506713867], ["EF-G", "323", 1.3723204135894775], ["EF-G", "324", 9.061600685119629], ["EF-G", "337", 1.7989263534545898], ["EF-G", "340", 9.096314430236816], ["EF-G", "348", 15.601905822753906], ["EF-G", "349", 11.868978500366211], ["EF-G", "350", 25.14002227783203], ["EF-G", "351", 1.3723204135894775], ["EF-G", "352", 1.1600685119628906], ["EF-G", "354", 9.608440399169922], ["EF-G", "365", 12.593751907348633], ["EF-G", "378", 2.2354774475097656], ["EF-G", "379", 2.060185432434082], ["EF-G", "380", 4.707599639892578], ["EF-G", "381", 8.204113006591797], ["EF-G", "540", 2.8229236602783203], ["16S-3'm", "34", 1.9834117889404297], ["16S-3'm", "54", 2.0502395629882812], ["16S-3'm", "55", 3.790450096130371], ["16S-3'm", "358", 6.860836029052734], ["16S-3'm", "359", 10.47913646697998], ["16S-3'm", "360", 7.952980041503906], ["16S-3'm", "364", 8.591842651367188], ["16S-3'm", "365", 20.58181381225586], ["16S-3'm", "366", 1.5907411575317383], ["16S-3'm", "367", 7.448281288146973], ["16S-3'm", "368", 1.6147713661193848], ["16S-3'm", "369", 4.585821151733398], ["16S-3'm", "394", 1.379633903503418], ["16S-3'm", "395", 13.190966606140137], ["16S-3'm", "396", 13.438434600830078], ["16S-3'm", "518", 11.316034317016602]], "EF-G_16S-3'M": [["EF-G", "528", 9.936389923095703], ["EF-G", "529", 2.2750210762023926], ["EF-G", "535", 1.3796348571777344], ["EF-G", "536", 5.34541654586792], ["EF-G", "537", 1.554969072341919], ["EF-G", "569", 13.146707534790039], ["EF-G", "570", 4.585823059082031], ["EF-G", "571", 1.3723206520080566], ["EF-G", "572", 13.416930198669434], ["EF-G", "574", 3.7904491424560547], ["16S-3'm", "954", 13.911031723022461], ["16S-3'm", "955", 30.518230438232422], ["16S-3'm", "956", 4.001899719238281], ["16S-3'm", "957", 3.3630447387695312], ["16S-3'm", "958", 2.8229217529296875], ["16S-3'm", "959", 2.1028687953948975], ["16S-3'm", "960", 3.32796573638916], ["16S-3'm", "961", 5.381543159484863], ["16S-3'm", "962", 3.32796573638916], ["16S-3'm", "963", 1.1600688695907593], ["16S-3'm", "965", 5.902744293212891], ["16S-3'm", "984", 5.83592414855957], ["16S-3'm", "985", 1.5766505002975464], ["16S-3'm", "1050", 9.716827392578125], ["16S-3'm", "1051", 2.822922706604004], ["16S-3'm", "1052", 1.411376953125]], "EF-G_16S-3'm": [["EF-G", "499", 4.77442741394043], ["EF-G", "501", 5.161975860595703], ["EF-G", "502", 10.645430564880371], ["EF-G", "504", 1.4401096105575562], ["EF-G", "576", 6.541604995727539], ["EF-G", "580", 4.510505676269531], ["16S-3'm", "1493", 6.4747772216796875], ["16S-3'm", "1494", 9.265795707702637], ["16S-3'm", "1495", 2.275021553039551], ["16S-3'm", "1496", 33.83043670654297]], "EF-G_tRNA-P": [["EF-G", "502", 5.345405578613281], ["EF-G", "503", 2.0601797103881836], ["EF-G", "575", 1.5907440185546875], ["tRNA-P", "35", 14.862170219421387], ["tRNA-P", "36", 8.105733871459961]], "EF-G_mRNA": [["EF-G", "503", 1.4113750457763672], ["EF-G", "575", 2.2750205993652344], ["mRNA", "15", 2.018491744995117]], "EF-G_23S-D2": [["EF-G", "614", 3.8657684326171875], ["EF-G", "617", 3.143481969833374], ["EF-G", "618", 29.925745010375977], ["EF-G", "619", 6.506519317626953], ["EF-G", "621", 3.8657662868499756], ["EF-G", "625", 2.0275516510009766], ["EF-G", "630", 14.233810424804688], ["EF-G", "631", 4.052162170410156], ["EF-G", "632", 2.8229258060455322], ["EF-G", "633", 1.4405266046524048], ["EF-G", "634", 2.310800075531006], ["23S-D6", "1066", 1.1600685119628906], ["23S-D6", "1067", 5.381196975708008], ["23S-D6", "1068", 11.989980697631836], ["23S-D6", "1095", 4.585821151733398]], "EF-G_23S-D4": [["EF-G", "499", 11.20295524597168], ["EF-G", "501", 5.137481689453125], ["23S-D6", "1911", 5.969572067260742], ["23S-D6", "1912", 10.407586097717285], ["23S-D6", "1913", 17.924468994140625]], "EF-G_23S-D5": [["EF-G", "619", 2.0853195190429688], ["EF-G", "622", 9.967005729675293], ["EF-G", "625", 1.515427589416504], ["EF-G", "626", 7.448286533355713], ["23S-D6", "2473", 2.8229258060455322]], "EF-G_23S-D6": [["EF-G", "20", 1.5154259204864502], ["EF-G", "21", 3.363048553466797], ["EF-G", "22", 2.7241764068603516], ["EF-G", "88", 5.857538223266602], ["EF-G", "109", 5.295627593994141], ["EF-G", "111", 7.886152267456055], ["EF-G", "112", 4.377890110015869], ["EF-G", "114", 5.173261642456055], ["EF-G", "116", 24.712932586669922], ["EF-G", "117", 4.338350296020508], ["EF-G", "138", 7.200811386108398], ["EF-G", "141", 6.4054388999938965], ["EF-G", "457", 2.9950733184814453], ["EF-G", "460", 2.7910079956054688], ["EF-G", "464", 1.411376953125], ["EF-G", "468", 4.000274658203125], ["EF-G", "660", 1.515427589416504], ["EF-G", "661", 5.097949028015137], ["EF-G", "664", 2.9950778484344482], ["EF-G", "665", 6.652917861938477], ["23S-D6", "2655", 2.6573610305786133], ["23S-D6", "2656", 6.692453384399414], ["23S-D6", "2657", 27.155162811279297], ["23S-D6", "2659", 2.1283857822418213], ["23S-D6", "2660", 19.367528915405273], ["23S-D6", "2661", 20.051799774169922], ["23S-D6", "2662", 9.6442232131958], ["23S-D6", "2663", 13.11496353149414]], "L27_L16": [["L27", "8", 19.97804069519043], ["L27", "9", 2.1997036933898926], ["L27", "10", 2.2354798316955566], ["L16", "85", 9.211176872253418], ["L16", "86", 3.5007123947143555]], "L27_L18": [["L27", "49", 3.865762710571289], ["L27", "75", 9.135852813720703], ["L18", "18", 9.135868072509766], ["L18", "20", 11.280949592590332], ["L18", "23", 4.342111587524414], ["L18", "42", 2.1028709411621094], ["L18", "43", 1.4401092529296875]], "L27_23S-D2": [["L27", "23", 14.82125186920166], ["L27", "26", 12.47091293334961], ["L27", "27", 20.515005111694336], ["L27", "28", 2.2750244140625], ["L27", "29", 2.86246657371521], ["L27", "30", 11.163421630859375], ["L27", "44", 2.386117935180664], ["L27", "45", 11.750860214233398], ["L27", "68", 1.3796329498291016], ["L27", "69", 3.7904508113861084], ["L27", "70", 1.515427589416504], ["L27", "77", 6.821297645568848], ["23S-D5", "854", 2.7122421264648438], ["23S-D5", "855", 17.638065338134766], ["23S-D5", "856", 8.168346405029297], ["23S-D5", "857", 19.292211532592773], ["23S-D5", "858", 19.876131057739258], ["23S-D5", "859", 3.4649581909179688], ["23S-D5", "920", 2.0601806640625], ["23S-D5", "921", 2.6573562622070312], ["23S-D5", "922", 3.849170684814453], ["23S-D5", "923", 1.5154266357421875], ["23S-D5", "924", 5.270090103149414]], "L27_23S-D5": [["L27", "8", 2.01849365234375], ["L27", "9", 6.502277851104736], ["L27", "10", 4.052163600921631], ["L27", "11", 4.840633869171143], ["L27", "12", 22.16119384765625], ["L27", "13", 13.685914039611816], ["L27", "14", 24.650562286376953], ["L27", "15", 2.8624675273895264], ["L27", "16", 5.336798667907715], ["L27", "17", 5.6290974617004395], ["L27", "18", 4.616535186767578], ["L27", "19", 1.339921474456787], ["L27", "20", 7.731535911560059], ["L27", "21", 21.80872344970703], ["L27", "22", 4.377895355224609], ["L27", "23", 1.8360857963562012], ["L27", "24", 4.510501384735107], ["L27", "25", 2.0275516510009766], ["L27", "26", 25.1400146484375], ["L27", "32", 8.093017578125], ["L27", "33", 1.554966926574707], ["L27", "34", 17.01718521118164], ["L27", "35", 2.310800075531006], ["L27", "36", 3.9644763469696045], ["L27", "39", 4.302574157714844], ["L27", "41", 13.299444198608398], ["L27", "42", 5.336793899536133], ["L27", "43", 3.432504177093506], ["L27", "44", 1.5154259204864502], ["L27", "46", 11.127632141113281], ["L27", "53", 7.215547561645508], ["L27", "54", 20.08758544921875], ["L27", "55", 8.1172456741333], ["L27", "56", 7.37296724319458], ["L27", "57", 2.275021553039551], ["L27", "58", 5.09794282913208], ["L27", "60", 2.386120319366455], ["L27", "61", 1.3445491790771484], ["L27", "62", 1.440105676651001], ["L27", "74", 5.8575439453125], ["L27", "75", 8.560102462768555], ["23S-D5", "2255", 6.761165618896484], ["23S-D5", "2256", 1.5154266357421875], ["23S-D5", "2260", 9.421358108520508], ["23S-D5", "2261", 1.6147747039794922], ["23S-D5", "2262", 1.440108060836792], ["23S-D5", "2263", 6.212953567504883], ["23S-D5", "2264", 8.76929759979248], ["23S-D5", "2265", 7.952980041503906], ["23S-D5", "2266", 2.7122397422790527], ["23S-D5", "2269", 1.3128089904785156], ["23S-D5", "2270", 14.23381519317627], ["23S-D5", "2271", 14.781702995300293], ["23S-D5", "2272", 15.807395935058594], ["23S-D5", "2274", 2.657358169555664], ["23S-D5", "2275", 11.16341781616211], ["23S-D5", "2276", 2.3107974529266357], ["23S-D5", "2277", 6.79292106628418], ["23S-D5", "2278", 8.581014633178711], ["23S-D5", "2279", 10.543523788452148], ["23S-D5", "2280", 9.485353469848633], ["23S-D5", "2329", 13.38582706451416], ["23S-D5", "2330", 3.507204055786133], ["23S-D5", "2331", 9.13585376739502], ["23S-D5", "2332", 6.728228569030762], ["23S-D5", "2333", 10.155961036682129], ["23S-D5", "2334", 9.904661178588867], ["23S-D5", "2336", 5.404999256134033], ["23S-D5", "2352", 12.270007133483887], ["23S-D5", "2353", 14.70639419555664], ["23S-D5", "2354", 6.47477912902832], ["23S-D5", "2355", 15.577075958251953], ["23S-D5", "2356", 10.368043899536133], ["23S-D5", "2357", 7.372964382171631], ["23S-D5", "2362", 14.275026321411133], ["23S-D5", "2363", 6.936166763305664], ["23S-D5", "2364", 15.577089309692383], ["23S-D5", "2365", 9.608436584472656], ["23S-D5", "2366", 5.893318176269531], ["23S-D5", "2384", 18.649240493774414], ["23S-D5", "2385", 18.813888549804688], ["23S-D5", "2386", 11.919246673583984], ["23S-D5", "2387", 4.661140441894531], ["23S-D5", "2388", 1.6147722005844116]], "L27_5SrRNA": [["L27", "71", 5.2288031578063965], ["L27", "72", 1.3723211288452148], ["L27", "73", 6.74491548538208], ["L27", "74", 6.865012168884277], ["5SrRNA", "10", 3.9159936904907227], ["5SrRNA", "11", 5.0226311683654785], ["5SrRNA", "12", 29.141921997070312]], "L28_tRNA-P": [["L28", "21", 12.073648452758789], ["L28", "22", 6.67672061920166], ["L28", "23", 9.989129066467285], ["L28", "29", 2.9950714111328125], ["L28", "30", 3.244209051132202], ["L28", "31", 5.480112075805664], ["L28", "33", 17.506183624267578], ["tRNA-P", "73", 5.16197395324707], ["tRNA-P", "74", 14.745926856994629], ["tRNA-P", "75", 11.382858276367188], ["tRNA-P", "76", 11.675542831420898]], "L28_23S-D1": [["L28", "10", 2.1601624488830566], ["L28", "11", 3.2084052562713623], ["L28", "12", 3.8174209594726562], ["L28", "13", 3.7904436588287354], ["L28", "14", 1.8718913793563843], ["L28", "15", 4.661142349243164], ["L28", "16", 6.6767144203186035], ["L28", "17", 2.8982431888580322], ["L28", "18", 4.840625762939453], ["L28", "19", 1.3445510864257812], ["L28", "20", 2.0243778228759766], ["L28", "24", 3.0703911781311035], ["L28", "25", 2.5563504695892334], ["L28", "26", 6.745977401733398], ["L28", "31", 4.474721431732178], ["L28", "32", 6.608506679534912], ["L28", "33", 10.141624450683594], ["L28", "34", 15.28619384765625], ["L28", "35", 2.2354793548583984], ["L28", "36", 10.364285469055176], ["L28", "37", 2.0601859092712402], ["L28", "39", 11.407125473022461], ["L28", "40", 12.013513565063477], ["L28", "42", 1.3445510864257812], ["L28", "43", 1.515426754951477], ["L28", "44", 6.896623134613037], ["L28", "45", 5.560896873474121], ["L28", "63", 1.5907409191131592], ["L28", "64", 2.0502376556396484], ["L28", "65", 3.964470148086548], ["L28", "66", 10.9517240524292], ["L28", "68", 24.88509750366211], ["L28", "69", 4.342114448547363], ["L28", "72", 5.83592414855957], ["L28", "75", 18.41392707824707], ["L28", "76", 5.230556488037109], ["L28", "78", 11.316022872924805], ["L28", "79", 3.2960941791534424], ["L28", "80", 9.113046646118164], ["L28", "81", 6.857082366943359], ["L28", "82", 5.345414638519287], ["L28", "85", 46.65969467163086], ["L28", "88", 8.24365234375], ["L28", "92", 14.118942260742188], ["L28", "93", 9.904657363891602], ["23S-D5", "152", 17.218769073486328], ["23S-D5", "153", 2.1028709411621094], ["23S-D5", "154", 1.3445510864257812], ["23S-D5", "156", 1.3828155994415283], ["23S-D5", "157", 8.927936553955078], ["23S-D5", "187", 6.608425140380859], ["23S-D5", "188", 6.065474033355713], ["23S-D5", "189", 1.6569035053253174], ["23S-D5", "190", 2.5044198036193848], ["23S-D5", "199", 2.0184969902038574], ["23S-D5", "200", 2.3503403663635254], ["23S-D5", "201", 1.5766496658325195], ["23S-D5", "205", 1.3723218441009521], ["23S-D5", "248", 1.1600685119628906], ["23S-D5", "271G", 23.944873809814453], ["23S-D5", "271H", 6.860845565795898], ["23S-D5", "271I", 10.44336223602295], ["23S-D5", "271P", 2.6573562622070312], ["23S-D5", "271Q", 2.7476062774658203], ["23S-D5", "271R", 17.171592712402344], ["23S-D5", "271S", 11.923149108886719], ["23S-D5", "371", 7.247297286987305], ["23S-D5", "372", 21.509939193725586], ["23S-D5", "373", 16.293519973754883], ["23S-D5", "379", 1.9834117889404297], ["23S-D5", "380", 3.106171131134033], ["23S-D5", "381", 11.958782196044922], ["23S-D5", "386", 1.4113736152648926], ["23S-D5", "387", 1.534517526626587], ["23S-D5", "388", 1.6569019556045532], ["23S-D5", "389", 4.6611433029174805], ["23S-D5", "390", 3.1785659790039062], ["23S-D5", "395", 2.018496513366699], ["23S-D5", "396", 22.40216064453125], ["23S-D5", "397", 14.98963451385498], ["23S-D5", "398", 28.432899475097656]], "L28_23S-D3": [["L28", "3", 15.446011543273926], ["L28", "11", 1.3723185062408447], ["L28", "12", 4.001909255981445], ["L28", "41", 4.120365619659424], ["L28", "43", 1.5907468795776367], ["L28", "46", 6.140781402587891], ["L28", "48", 3.6578502655029297], ["L28", "59", 7.408748626708984], ["L28", "61", 4.087972640991211], ["L28", "88", 11.994556427001953], ["23S-D5", "1361", 16.544832229614258], ["23S-D5", "1362", 7.921241760253906], ["23S-D5", "1363", 1.6569019556045532], ["23S-D5", "1364", 6.541607856750488], ["23S-D5", "1365", 2.1997015476226807], ["23S-D5", "1366", 14.679073333740234]], "L28_23S-D4": [["L28", "26", 7.484661102294922], ["L28", "27", 10.403814315795898], ["L28", "41", 22.87879180908203], ["L28", "43", 2.3107967376708984], ["23S-D5", "1808", 1.3445510864257812], ["23S-D5", "1882", 4.068735122680664], ["23S-D5", "1883", 11.316034317016602]], "L28_23S-D5": [["L28", "17", 1.9834129810333252], ["L28", "19", 14.821255683898926], ["L28", "20", 4.103811264038086], ["L28", "21", 2.724186897277832], ["L28", "25", 9.939740180969238], ["L28", "26", 5.893318176269531], ["L28", "28", 15.384767532348633], ["L28", "29", 2.2354774475097656], ["L28", "30", 2.3503403663635254], ["L28", "33", 1.3796334266662598], ["L28", "34", 20.429080963134766], ["L28", "35", 4.585818290710449], ["L28", "36", 10.575965881347656], ["L28", "37", 6.506525039672852], ["L28", "38", 20.202436447143555], ["L28", "40", 1.304114818572998], ["L28", "41", 5.295631408691406], ["L28", "42", 3.1457152366638184], ["L28", "43", 3.896270990371704], ["L28", "44", 1.4401097297668457], ["L28", "45", 4.338352203369141], ["L28", "46", 4.523110389709473], ["L28", "47", 3.5825185775756836], ["L28", "48", 20.295440673828125], ["L28", "49", 2.9950761795043945], ["L28", "50", 2.7804501056671143], ["L28", "52", 6.025926113128662], ["L28", "54", 9.971477508544922], ["L28", "55", 13.200876235961914], ["L28", "56", 6.281154632568359], ["L28", "57", 9.936391830444336], ["L28", "64", 1.3445510864257812], ["L28", "67", 8.888399124145508], ["23S-D5", "2079", 11.163420677185059], ["23S-D5", "2080", 1.5345182418823242], ["23S-D5", "2081", 11.998319625854492], ["23S-D5", "2090", 24.332420349121094], ["23S-D5", "2091", 8.491124153137207], ["23S-D5", "2199", 11.249212265014648], ["23S-D5", "2200", 1.6147722005844116], ["23S-D5", "2201", 22.600317001342773], ["23S-D5", "2218", 2.1028690338134766], ["23S-D5", "2219", 1.3445549011230469], ["23S-D5", "2228", 16.202072143554688], ["23S-D5", "2229", 1.3796310424804688], ["23S-D5", "2230", 13.226746559143066], ["23S-D5", "2231", 14.857028007507324], ["23S-D5", "2232", 1.6147738695144653], ["23S-D5", "2233", 2.6924400329589844], ["23S-D5", "2234", 10.610343933105469], ["23S-D5", "2395", 24.28158187866211], ["23S-D5", "2396", 5.173257350921631], ["23S-D5", "2397", 8.927934646606445], ["23S-D5", "2413", 9.904644012451172], ["23S-D5", "2414", 13.26770305633545], ["23S-D5", "2432", 7.768505096435547], ["23S-D5", "2433", 8.049036026000977]], "L29_L23": [["L29", "22", 6.896615982055664], ["L29", "25", 15.580856323242188], ["L29", "26", 2.3108010292053223], ["L29", "29", 1.4113779067993164], ["L29", "30", 6.176558494567871], ["L29", "33", 24.031272888183594], ["L29", "36", 3.3630497455596924], ["L29", "37", 1.5154259204864502], ["L29", "38", 6.709117889404297], ["L29", "40", 10.677167892456055], ["L29", "41", 5.857537746429443], ["L29", "61", 25.22507667541504], ["L29", "64", 4.3025665283203125], ["L23", "3", 24.31591796875], ["L23", "4", 7.432782173156738], ["L23", "5", 2.0243782997131348], ["L23", "6", 4.720544815063477], ["L23", "7", 18.680980682373047], ["L23", "8", 20.937631607055664], ["L23", "9", 1.3074960708618164], ["L23", "10", 24.920875549316406], ["L23", "11", 15.144035339355469], ["L23", "13", 2.350339889526367], ["L23", "18", 1.3128070831298828], ["L23", "45", 2.7910118103027344], ["L23", "46", 7.920870780944824], ["L23", "47", 16.336685180664062], ["L23", "91", 6.573358535766602], ["L23", "92", 8.927938461303711], ["L23", "94", 14.269594192504883]], "L29_23S-D1": [["L29", "2", 16.941823959350586], ["L29", "3", 5.167980194091797], ["L29", "4", 17.05672836303711], ["L29", "6", 5.420732498168945], ["L29", "7", 5.062161445617676], ["L29", "8", 2.3107986450195312], ["L29", "10", 3.0703866481781006], ["L29", "29", 1.5549678802490234], ["L29", "39", 15.419845581054688], ["L29", "45", 19.0177059173584], ["L29", "46", 2.9950754642486572], ["L29", "47", 4.152768135070801], ["L29", "48", 2.092583656311035], ["L29", "50", 1.4796457290649414], ["L29", "51", 5.137485027313232], ["L29", "54", 6.79292106628418], ["L29", "55", 1.9834129810333252], ["L29", "57", 17.931184768676758], ["L29", "58", 6.652915954589844], ["L29", "59", 2.027553081512451], ["L29", "61", 1.5549638271331787], ["L29", "62", 3.542983055114746], ["L29", "65", 1.3796305656433105], ["L29", "69", 10.443351745605469], ["23S-D1", "59", 2.571443557739258], ["23S-D1", "60", 4.227250576019287], ["23S-D1", "61", 13.589067459106445], ["23S-D1", "71", 1.3796334266662598], ["23S-D1", "72", 12.585776329040527], ["23S-D1", "73", 1.656907558441162], ["23S-D1", "74", 17.857641220092773], ["23S-D1", "75", 4.554861068725586], ["23S-D1", "76", 16.98141098022461], ["23S-D1", "77", 14.918094635009766], ["23S-D1", "78", 14.745906829833984], ["23S-D1", "87", 19.0177001953125], ["23S-D1", "88", 1.1600685119628906], ["23S-D1", "94A", 3.1434812545776367], ["23S-D1", "95", 2.199704170227051], ["23S-D1", "96", 3.070394515991211], ["23S-D1", "97", 13.266279220581055], ["23S-D1", "98", 14.670605659484863], ["23S-D1", "100", 1.3796334266662598], ["23S-D1", "102", 6.825058460235596], ["23S-D1", "103", 11.446666717529297], ["23S-D1", "110", 4.7744140625], ["23S-D1", "111", 9.647977828979492], ["23S-D1", "112", 6.692458152770996]], "L30_23S-D2": [["L30", "9", 11.064722061157227], ["L30", "10", 2.350339651107788], ["L30", "11", 3.932074546813965], ["L30", "13", 1.4796457290649414], ["L30", "14", 9.268860816955566], ["L30", "15", 1.3723191022872925], ["L30", "16", 9.798627853393555], ["L30", "17", 6.572704315185547], ["L30", "18", 5.3454155921936035], ["L30", "20", 11.84769058227539], ["L30", "21", 23.207447052001953], ["L30", "22", 3.8262271881103516], ["L30", "24", 1.554964542388916], ["L30", "25", 9.17163372039795], ["L30", "27", 2.275022506713867], ["L30", "29", 2.6573524475097656], ["L30", "30", 2.7871456146240234], ["L30", "31", 5.167985439300537], ["L30", "32", 5.161979675292969], ["L30", "33", 5.528495788574219], ["L30", "40", 4.338348388671875], ["L30", "41", 10.543523788452148], ["L30", "42", 1.3723211288452148], ["L30", "43", 5.230554580688477], ["L30", "45", 9.855915069580078], ["L30", "46", 23.53085708618164], ["L30", "48", 13.079870223999023], ["L30", "49", 9.17540168762207], ["23S-D2", "848", 2.5563488006591797], ["23S-D2", "849", 29.946186065673828], ["23S-D2", "850", 11.958775520324707], ["23S-D2", "851", 15.749235153198242], ["23S-D2", "852", 12.034113883972168], ["23S-D2", "920", 4.523113250732422], ["23S-D2", "926", 3.0703957080841064], ["23S-D2", "927", 2.8229212760925293], ["23S-D2", "928", 8.773534774780273], ["23S-D2", "931", 11.923013687133789], ["23S-D2", "932", 17.18703269958496], ["23S-D2", "933", 7.314127445220947], ["23S-D2", "968", 5.853776931762695], ["23S-D2", "969", 15.577078819274902], ["23S-D2", "970", 5.381194114685059], ["23S-D2", "987", 8.888385772705078], ["23S-D2", "988", 1.6569044589996338], ["23S-D2", "989", 2.275022506713867], ["23S-D2", "999", 5.38154411315918], ["23S-D2", "1000", 4.263036251068115], ["23S-D2", "1155", 4.840633392333984], ["23S-D2", "1157", 13.366264343261719], ["23S-D2", "1158", 17.81633758544922], ["23S-D2", "1159", 1.1600689888000488], ["23S-D2", "1183", 2.2750234603881836], ["23S-D2", "1184", 6.577600955963135], ["23S-D2", "1185", 8.59184455871582]], "L30_5SrRNA": [["L30", "10", 17.006637573242188], ["L30", "15", 7.372974395751953], ["L30", "16", 3.790447235107422], ["L30", "18", 1.3796348571777344], ["L30", "19", 1.4401063919067383], ["L30", "49", 4.036993980407715], ["L30", "52", 17.41529083251953], ["5SrRNA", "82", 2.275021553039551], ["5SrRNA", "83", 16.2613582611084], ["5SrRNA", "84", 5.173261642456055]], "L31_L5": [["L31", "1", 9.762853622436523], ["L31", "5", 3.884246826171875], ["L31", "6", 1.5549638271331787], ["L31", "7", 5.448372840881348], ["L31", "9", 6.101244926452637], ["L31", "14", 7.50557804107666], ["L31", "18", 2.6573572158813477], ["L31", "20", 3.8491687774658203], ["L31", "21", 1.3074991703033447], ["L31", "22", 6.087231636047363], ["L31", "23", 2.4728751182556152], ["L31", "25", 12.506685256958008], ["L31", "26", 1.4405272006988525], ["L31", "27", 16.336685180664062], ["L31", "28", 8.65867805480957], ["L31", "30", 24.466087341308594], ["L31", "31", 1.590745449066162], ["L31", "32", 9.661788940429688], ["L31", "33", 15.133461952209473], ["L31", "34", 7.400041580200195], ["L31", "35", 31.10625648498535], ["L31", "36", 4.707601547241211], ["L31", "37", 17.889394760131836], ["L31", "38", 12.665565490722656], ["L31", "40", 2.3107948303222656], ["L31", "41", 2.437793731689453], ["L31", "42", 6.860840797424316], ["L31", "45", 3.244213581085205], ["L31", "46", 21.658954620361328], ["L5", "4", 25.15966796875], ["L5", "5", 16.513078689575195], ["L5", "6", 28.374542236328125], ["L5", "7", 1.3723211288452148], ["L5", "58", 2.7241859436035156], ["L5", "61", 11.182380676269531], ["L5", "62", 17.70824432373047], ["L5", "63", 5.022631645202637], ["L5", "64", 8.13747501373291], ["L5", "65", 16.945640563964844], ["L5", "66", 5.893314361572266], ["L5", "67", 8.117240905761719], ["L5", "98", 2.2354793548583984], ["L5", "101", 5.137487888336182], ["L5", "104", 1.307499885559082], ["L5", "105", 2.1028671264648438], ["L5", "108", 10.575262069702148], ["L5", "109", 9.687524795532227], ["L5", "111", 7.145381927490234], ["L5", "112", 2.0670905113220215], ["L5", "113", 2.102869987487793], ["L5", "118", 3.6578402519226074], ["L5", "119", 2.556349277496338], ["L5", "141", 4.585824966430664], ["L5", "142", 3.9159939289093018], ["L5", "143", 3.865769863128662], ["L5", "144", 2.9950757026672363], ["L5", "145", 6.79290771484375], ["L5", "177", 4.036995887756348], ["L5", "179", 7.448293685913086], ["L5", "180", 1.411376953125], ["L5", "181", 2.488147735595703]], "L31_16S-3'M": [["L31", "50", 2.1997032165527344], ["L31", "57", 1.4401092529296875], ["L31", "58", 1.5907478332519531], ["L31", "70", 14.008472442626953], ["L31", "71", 3.7151317596435547], ["16S-3'M", "1012", 5.270094871520996], ["16S-3'M", "1013", 3.58251953125], ["16S-3'M", "1309", 3.4324989318847656], ["16S-3'M", "1310", 5.346464157104492], ["16S-3'M", "1311", 7.408736228942871], ["16S-3'M", "1312", 14.74592399597168]], "L31_5SrRNA": [["L31", "1", 44.726043701171875], ["L31", "2", 8.769289016723633], ["L31", "5", 2.2750205993652344], ["L31", "6", 24.716712951660156], ["5SrRNA", "34", 5.9344940185546875], ["5SrRNA", "35", 7.854412078857422], ["5SrRNA", "36", 14.008460998535156], ["5SrRNA", "38", 1.1840274333953857], ["5SrRNA", "39", 7.36458683013916], ["5SrRNA", "40", 13.3345308303833], ["5SrRNA", "42", 8.451584815979004], ["5SrRNA", "43", 5.8933210372924805], ["5SrRNA", "44", 7.180474281311035]], "L32_L17": [["L32", "41", 3.7904434204101562], ["L32", "43", 25.03812026977539], ["L32", "44", 1.5549676418304443], ["L32", "45", 8.811413764953613], ["L32", "47", 16.336673736572266], ["L32", "51", 11.446657180786133], ["L32", "55", 1.3796329498291016], ["L17", "33", 1.5154273509979248], ["L17", "35", 5.228801727294922], ["L17", "98", 8.963706016540527], ["L17", "99", 3.2442128658294678], ["L17", "100", 2.2354776859283447], ["L17", "101", 3.500711679458618], ["L17", "102", 5.685398101806641], ["L17", "113", 1.3074983358383179], ["L17", "115", 7.18046760559082]], "L32_L20": [["L32", "12", 2.995077133178711], ["L32", "13", 30.46409034729004], ["L32", "14", 24.996191024780273], ["L20", "25", 4.61652946472168], ["L20", "26", 2.235483169555664], ["L20", "27", 2.310802459716797], ["L20", "30", 2.2750186920166016]], "L32_L22": [["L32", "3", 3.9410858154296875], ["L32", "16", 1.4081306457519531], ["L32", "20", 3.7904505729675293], ["L32", "23", 13.820649147033691], ["L32", "24", 3.070394515991211], ["L32", "25", 4.616530418395996], ["L32", "26", 5.044315814971924], ["L32", "27", 4.625362396240234], ["L32", "28", 3.8174209594726562], ["L32", "30", 2.1028709411621094], ["L32", "38", 1.5907468795776367], ["L32", "39", 4.772424697875977], ["L32", "40", 1.5154244899749756], ["L32", "41", 8.128793716430664], ["L32", "47", 4.377893447875977], ["L22", "15", 1.479644775390625], ["L22", "19", 12.511171340942383], ["L22", "20", 3.0703935623168945], ["L22", "23", 2.7241783142089844], ["L22", "27", 1.4796466827392578], ["L22", "30", 9.90464973449707], ["L22", "31", 15.80739974975586], ["L22", "34", 6.608435153961182], ["L22", "35", 3.618295431137085], ["L22", "37", 5.3043975830078125], ["L22", "38", 2.235477924346924], ["L22", "39", 2.0275497436523438], ["L22", "41", 5.097942352294922], ["L22", "90", 1.4796476364135742]], "L32_23S-D0": [["L32", "2", 28.831838607788086], ["L32", "3", 4.0687336921691895], ["L32", "4", 3.905305862426758], ["L32", "5", 5.8217573165893555], ["L32", "6", 1.3041136264801025], ["L32", "7", 7.484066009521484], ["L32", "8", 4.840634346008301], ["L32", "9", 2.1283912658691406], ["L32", "10", 6.709112644195557], ["L32", "11", 2.8162553310394287], ["L32", "12", 1.4081257581710815], ["L32", "13", 1.4405279159545898], ["L32", "14", 1.3445549011230469], ["L32", "15", 1.3128067255020142], ["L32", "16", 6.97570276260376], ["L32", "18", 7.921239852905273], ["L32", "19", 7.5808916091918945], ["L32", "20", 6.900821685791016], ["L32", "21", 4.589930534362793], ["L32", "22", 5.893321990966797], ["L32", "23", 2.1028709411621094], ["L32", "25", 6.652919769287109], ["23S-D6", "579", 5.413288116455078], ["23S-D6", "580", 1.3445491790771484], ["23S-D6", "1262", 2.4728760719299316], ["23S-D6", "1263", 13.359360694885254], ["23S-D6", "1264", 5.309636116027832], ["23S-D6", "1265", 5.932853698730469], ["23S-D6", "1266", 18.024261474609375], ["23S-D6", "2009", 15.286199569702148], ["23S-D6", "2015", 17.183700561523438], ["23S-D6", "2016", 3.143479108810425], ["23S-D6", "2017", 5.173262596130371], ["23S-D6", "2018", 9.424757957458496], ["23S-D6", "2019", 3.964475154876709], ["23S-D6", "2020", 4.338352203369141], ["23S-D6", "2021", 8.204121589660645], ["23S-D6", "2022", 17.22210693359375], ["23S-D6", "2045", 6.900378227233887], ["23S-D6", "2046", 6.652903079986572], ["23S-D6", "2047", 11.837236404418945], ["23S-D6", "2054", 5.097943305969238], ["23S-D6", "2055", 11.249207496643066], ["23S-D6", "2056", 3.429870367050171], ["23S-D6", "2057", 2.1028711795806885], ["23S-D6", "2611", 7.22232723236084], ["23S-D6", "2612", 3.0703964233398438], ["23S-D6", "2613", 2.310800313949585], ["23S-D6", "2614", 2.747608184814453], ["23S-D6", "2615", 5.420732498168945], ["23S-D6", "2616", 17.77678108215332], ["23S-D6", "2617", 1.3932151794433594], ["23S-D6", "2623", 6.316966533660889], ["23S-D6", "2624", 6.57335090637207]], "L32_23S-D1": [["L32", "13", 1.834012508392334], ["L32", "14", 2.0959906578063965], ["L32", "16", 2.7871432304382324], ["L32", "17", 1.515426754951477], ["L32", "18", 2.102871894836426], ["L32", "20", 6.245347023010254], ["L32", "21", 4.585813045501709], ["L32", "22", 2.7480430603027344], ["L32", "24", 9.759082794189453], ["23S-D6", "14", 2.5397024154663086], ["23S-D6", "15", 9.262458801269531], ["23S-D6", "16", 16.508821487426758], ["23S-D6", "17", 8.927938461303711], ["23S-D6", "516", 19.907867431640625], ["23S-D6", "517", 5.778454780578613], ["23S-D6", "518", 33.700111389160156]], "L32_23S-D2": [["L32", "2", 19.34228515625], ["L32", "3", 2.1283905506134033], ["L32", "5", 8.137470245361328], ["23S-D6", "746", 9.869575500488281], ["23S-D6", "747", 19.84105110168457]], "L32_23S-D5": [["L32", "2", 2.275022506713867], ["L32", "4", 24.399246215820312], ["L32", "5", 1.4796457290649414], ["L32", "6", 1.3399198055267334], ["23S-D6", "2058", 3.0346179008483887], ["23S-D6", "2577", 5.345409393310547], ["23S-D6", "2579", 5.197052001953125]], "L32_23S-D6": [["L32", "27", 3.9159936904907227], ["L32", "29", 1.3041157722473145], ["L32", "30", 1.4081284999847412], ["L32", "31", 5.778463840484619], ["L32", "32", 9.68508529663086], ["L32", "34", 15.064947128295898], ["L32", "40", 22.742382049560547], ["L32", "42", 1.515427589416504], ["L32", "43", 6.212955474853516], ["L32", "44", 1.312807559967041], ["L32", "51", 4.550045013427734], ["L32", "52", 3.8657608032226562], ["23S-D6", "2814", 23.72529411315918], ["23S-D6", "2815", 3.790447235107422], ["23S-D6", "2816", 2.102872848510742], ["23S-D6", "2831", 1.3723175525665283], ["23S-D6", "2883", 1.4796496629714966], ["23S-D6", "2884", 5.867664337158203], ["23S-D6", "2885", 21.255769729614258], ["23S-D6", "2886", 2.657358407974243], ["23S-D6", "2887", 10.554460525512695]], "L33_L35": [["L33", "8", 2.9950733184814453], ["L33", "10", 11.826179504394531], ["L33", "11", 6.052151679992676], ["L33", "23", 1.554964542388916], ["L33", "24", 2.2354824542999268], ["L33", "25", 2.712242364883423], ["L35", "33", 3.884251832962036], ["L35", "34", 2.9950742721557617], ["L35", "41", 7.333427429199219]], "L33_23S-D2": [["L33", "42", 3.0346174240112305], ["L33", "45", 2.712238311767578], ["23S-D5", "642", 3.790452003479004], ["23S-D5", "643", 2.018496513366699]], "L33_23S-D5": [["L33", "5", 13.609930038452148], ["L33", "6", 2.0601806640625], ["L33", "7", 5.097947597503662], ["L33", "8", 5.270096302032471], ["L33", "10", 1.160069465637207], ["L33", "12", 3.8657617568969727], ["L33", "18", 6.122310638427734], ["L33", "19", 1.5154274702072144], ["L33", "21", 5.867670059204102], ["L33", "22", 4.74267578125], ["L33", "23", 5.345414161682129], ["L33", "24", 3.542978286743164], ["L33", "25", 13.114953994750977], ["L33", "26", 1.4796457290649414], ["L33", "27", 1.3399205207824707], ["L33", "30", 1.4796481132507324], ["L33", "32", 4.377892971038818], ["L33", "35", 1.5549659729003906], ["L33", "37", 14.98963451385498], ["L33", "38", 5.86876106262207], ["L33", "39", 4.585821151733398], ["L33", "40", 1.8360810279846191], ["L33", "41", 2.6573593616485596], ["L33", "42", 1.5154266357421875], ["L33", "45", 3.6182994842529297], ["L33", "46", 10.156349182128906], ["L33", "54", 17.70146942138672], ["23S-D5", "2283", 3.0703883171081543], ["23S-D5", "2284", 11.923002243041992], ["23S-D5", "2285", 7.961341857910156], ["23S-D5", "2286", 14.857024192810059], ["23S-D5", "2344", 4.377889633178711], ["23S-D5", "2345", 1.344548225402832], ["23S-D5", "2346", 3.1434803009033203], ["23S-D5", "2347", 1.3445490598678589], ["23S-D5", "2348", 5.0979461669921875], ["23S-D5", "2349", 4.7075934410095215], ["23S-D5", "2370", 25.104934692382812], ["23S-D5", "2371", 5.270094871520996], ["23S-D5", "2372", 9.230710983276367], ["23S-D5", "2383", 6.576691627502441], ["23S-D5", "2397", 8.736906051635742], ["23S-D5", "2398", 16.932382583618164], ["23S-D5", "2399", 1.3445523977279663], ["23S-D5", "2400", 5.778465270996094], ["23S-D5", "2401", 2.3107948303222656], ["23S-D5", "2418", 3.143481731414795], ["23S-D5", "2419", 5.09794807434082], ["23S-D5", "2420", 8.92794132232666], ["23S-D5", "2421", 19.35492706298828]], "L34_L23": [["L34", "47", 1.5549678802490234], ["L34", "48", 2.275023937225342], ["L23", "60", 2.3145599365234375], ["L23", "63", 2.0243797302246094], ["L23", "72", 18.226470947265625]], "L34_23S-D1": [["L34", "4", 12.021717071533203], ["L34", "5", 10.518682479858398], ["L34", "9", 9.683765411376953], ["L34", "10", 3.865769386291504], ["L34", "12", 15.325921058654785], ["L34", "13", 1.4401073455810547], ["L34", "14", 3.070391893386841], ["L34", "16", 3.5429792404174805], ["L34", "17", 8.283205032348633], ["L34", "18", 6.744924545288086], ["L34", "19", 4.256778240203857], ["L34", "20", 3.4325027465820312], ["L34", "21", 8.117225646972656], ["L34", "22", 4.338350296020508], ["L34", "23", 2.7480506896972656], ["L34", "25", 4.001911640167236], ["L34", "28", 2.050238847732544], ["L34", "29", 4.625361442565918], ["L34", "30", 1.4796488285064697], ["L34", "32", 1.5154268741607666], ["L34", "33", 9.891691207885742], ["L34", "34", 15.029176712036133], ["L34", "35", 2.102872848510742], ["L34", "36", 7.656213760375977], ["L34", "37", 24.466079711914062], ["L34", "38", 2.102874755859375], ["L34", "39", 1.5907468795776367], ["L34", "40", 5.340202808380127], ["L34", "41", 24.24770736694336], ["L34", "42", 5.345417499542236], ["L34", "43", 1.339921236038208], ["L34", "44", 22.874723434448242], ["L34", "46", 2.1997036933898926], ["L34", "47", 2.488140106201172], ["L34", "48", 15.505532264709473], ["23S-D4", "53", 8.049032211303711], ["23S-D4", "54", 1.440108299255371], ["23S-D4", "55", 2.3107967376708984], ["23S-D4", "56", 10.51176643371582], ["23S-D4", "57", 2.4377899169921875], ["23S-D4", "66", 3.58251953125], ["23S-D4", "117", 5.384956359863281], ["23S-D4", "118", 1.515423059463501], ["23S-D4", "124", 1.1600682735443115], ["23S-D4", "125", 26.156816482543945], ["23S-D4", "126", 3.2335565090179443], ["23S-D4", "127", 5.8359222412109375], ["23S-D4", "178", 3.143479824066162], ["23S-D4", "179", 3.5429763793945312], ["23S-D4", "180", 9.608452796936035], ["23S-D4", "181", 13.305822372436523], ["23S-D4", "209", 9.891688346862793], ["23S-D4", "210", 23.15326499938965], ["23S-D4", "211", 2.0853118896484375], ["23S-D4", "457", 8.053483963012695], ["23S-D4", "458", 16.164522171020508], ["23S-D4", "459", 20.958280563354492], ["23S-D4", "460", 20.546733856201172], ["23S-D4", "464", 7.620429992675781], ["23S-D4", "465", 16.584150314331055], ["23S-D4", "466", 12.75415325164795], ["23S-D4", "467", 1.6569020748138428], ["23S-D4", "468", 1.1600667238235474], ["23S-D4", "469", 17.218782424926758]], "L34_23S-D2": [["L34", "1", 5.857532501220703], ["L34", "2", 11.351116180419922], ["L34", "3", 8.5250244140625], ["L34", "4", 3.865769147872925], ["L34", "5", 1.4796496629714966], ["L34", "6", 1.1840287446975708], ["L34", "8", 2.1607894897460938], ["L34", "10", 3.5429744720458984], ["L34", "11", 2.862464427947998], ["L34", "12", 1.8360824584960938], ["L34", "14", 3.7151288986206055], ["L34", "15", 10.49268913269043], ["L34", "16", 8.340482711791992], ["L34", "21", 2.3107995986938477], ["L34", "24", 4.377883434295654], ["L34", "25", 1.5154253244400024], ["L34", "26", 2.523951292037964], ["L34", "27", 1.3723196983337402], ["L34", "29", 5.062162399291992], ["L34", "30", 7.598930835723877], ["L34", "33", 12.201805114746094], ["23S-D4", "681", 1.5907459259033203], ["23S-D4", "682", 5.932860374450684], ["23S-D4", "683", 14.781710624694824], ["23S-D4", "684", 6.825067520141602], ["23S-D4", "685", 14.714163780212402], ["23S-D4", "686", 4.135562896728516], ["23S-D4", "687", 17.056732177734375], ["23S-D4", "688", 20.394012451171875], ["23S-D4", "750", 8.560102462768555], ["23S-D4", "752", 1.5907468795776367], ["23S-D4", "753", 9.533123016357422], ["23S-D4", "767", 2.0535764694213867], ["23S-D4", "768", 27.02151870727539], ["23S-D4", "769", 3.1434783935546875], ["23S-D4", "770", 12.582008361816406], ["23S-D4", "771", 2.10286808013916], ["23S-D4", "788", 3.496696949005127], ["23S-D4", "789", 5.097947120666504], ["23S-D4", "797", 2.0184974670410156]], "L34_23S-D3": [["L34", "1", 18.194061279296875], ["L34", "2", 8.340487480163574], ["L34", "3", 7.885085582733154], ["L34", "5", 11.382865905761719], ["L34", "6", 8.769302368164062], ["L34", "7", 1.3074991703033447], ["L34", "8", 3.9053072929382324], ["L34", "9", 1.2522320747375488], ["L34", "10", 25.34797477722168], ["L34", "23", 9.64798355102539], ["L34", "25", 14.158502578735352], ["L34", "28", 4.580726623535156], ["L34", "47", 5.77845573425293], ["L34", "48", 2.3503403663635254], ["23S-D4", "1308", 3.3630473613739014], ["23S-D4", "1309", 1.3932111263275146], ["23S-D4", "1310", 1.1840288639068604], ["23S-D4", "1311", 2.7476086616516113], ["23S-D4", "1356", 6.541608810424805], ["23S-D4", "1357", 7.333430290222168], ["23S-D4", "1367", 4.809502124786377], ["23S-D4", "1368", 6.652917861938477], ["23S-D4", "1369", 3.817432403564453], ["23S-D4", "1377", 4.625360488891602], ["23S-D4", "1378", 13.875236511230469], ["23S-D4", "1601", 2.995072364807129], ["23S-D4", "1611", 3.429872512817383], ["23S-D4", "1612", 12.754156112670898], ["23S-D4", "1613", 3.7904510498046875], ["23S-D4", "1619", 23.69356346130371], ["23S-D4", "1620", 4.585819244384766], ["23S-D4", "1621", 8.16834545135498]], "L34_23S-D4": [["L34", "2", 4.523115158081055], ["L34", "3", 2.0243759155273438], ["23S-D4", "1780", 3.542980194091797], ["23S-D4", "1781", 7.429389953613281]], "L35_L15": [["L35", "4", 11.895240783691406], ["L35", "7", 8.77353286743164], ["L35", "9", 1.590745449066162], ["L35", "10", 4.510500907897949], ["L35", "12", 30.518218994140625], ["L35", "13", 2.995077133178711], ["L35", "14", 14.781702995300293], ["L35", "15", 1.5907478332519531], ["L35", "24", 12.506684303283691], ["L35", "25", 1.8360850811004639], ["L35", "26", 10.763084411621094], ["L35", "27", 2.1997013092041016], ["L35", "30", 3.790447235107422], ["L35", "46", 3.896270751953125], ["L35", "47", 3.8299922943115234], ["L35", "49", 7.54511833190918], ["L35", "52", 6.577596664428711], ["L35", "55", 8.019805908203125], ["L35", "56", 12.663921356201172], ["L35", "58", 1.5907416343688965], ["L35", "59", 8.168340682983398], ["L35", "61", 4.453207969665527], ["L15", "48", 5.800838470458984], ["L15", "49", 5.137485980987549], ["L15", "50", 1.5154266357421875], ["L15", "52", 7.333420753479004], ["L15", "58", 2.275019645690918], ["L15", "59", 2.0601837635040283], ["L15", "60", 4.3025665283203125], ["L15", "61", 14.612249374389648], ["L15", "62", 1.5907409191131592], ["L15", "63", 5.817996025085449], ["L15", "64", 3.865762233734131], ["L15", "65", 4.496441841125488], ["L15", "66", 6.933218002319336], ["L15", "68", 4.510503768920898]], "L35_23S-D1": [["L35", "2", 8.128795623779297], ["L35", "3", 8.591837882995605], ["L35", "4", 13.083212852478027], ["L35", "5", 3.1457090377807617], ["L35", "6", 5.304389476776123], ["L35", "7", 12.754148483276367], ["L35", "8", 3.2084033489227295], ["L35", "9", 5.336794853210449], ["L35", "11", 22.760704040527344], ["L35", "12", 3.790447235107422], ["L35", "13", 7.43278694152832], ["L35", "62", 3.1434764862060547], ["L35", "63", 9.759082794189453], ["23S-D5", "240", 3.2103090286254883], ["23S-D5", "241", 3.8174285888671875], ["23S-D5", "242", 2.3860418796539307], ["23S-D5", "243", 9.626470565795898], ["23S-D5", "244", 22.533485412597656], ["23S-D5", "245", 11.249200820922852], ["23S-D5", "246", 8.769301414489746], ["23S-D5", "247", 3.500710964202881], ["23S-D5", "249", 6.796253204345703], ["23S-D5", "250", 3.7904465198516846], ["23S-D5", "251", 28.534805297851562], ["23S-D5", "252", 11.316032409667969], ["23S-D5", "253", 6.057055473327637], ["23S-D5", "254", 15.737239837646484]], "L35_23S-D2": [["L35", "2", 19.34229278564453], ["L35", "3", 1.4405250549316406], ["L35", "4", 2.6245546340942383], ["L35", "15", 11.919248580932617], ["L35", "16", 3.363046646118164], ["L35", "17", 5.893317222595215], ["L35", "18", 4.1851630210876465], ["L35", "19", 7.4482879638671875], ["L35", "21", 8.132558822631836], ["L35", "23", 6.0439581871032715], ["L35", "45", 9.265787124633789], ["L35", "46", 3.3630480766296387], ["L35", "48", 2.2354793548583984], ["L35", "50", 2.0184898376464844], ["L35", "51", 7.46685791015625], ["L35", "52", 2.7476024627685547], ["L35", "54", 3.970163345336914], ["L35", "55", 8.168340682983398], ["L35", "57", 1.7989327907562256], ["L35", "58", 1.5549638271331787], ["L35", "61", 1.440108060836792], ["L35", "62", 5.800834655761719], ["L35", "63", 2.791006088256836], ["L35", "64", 7.484066009521484], ["23S-D5", "590", 6.140779495239258], ["23S-D5", "591", 24.466081619262695], ["23S-D5", "592", 7.2472944259643555], ["23S-D5", "593", 14.061653137207031], ["23S-D5", "594", 9.895461082458496], ["23S-D5", "624", 4.187710762023926], ["23S-D5", "625", 10.105125427246094], ["23S-D5", "628", 14.309127807617188], ["23S-D5", "629", 28.855541229248047], ["23S-D5", "630", 2.2750208377838135], ["23S-D5", "631", 15.54131031036377], ["23S-D5", "632", 6.608434677124023], ["23S-D5", "649", 3.1061697006225586], ["23S-D5", "650", 8.813074111938477], ["23S-D5", "651", 14.857044219970703], ["23S-D5", "665", 6.08723258972168], ["23S-D5", "666", 2.0184974670410156], ["23S-D5", "667", 11.131546020507812], ["23S-D5", "668", 1.5549683570861816], ["23S-D5", "833", 2.0184946060180664], ["23S-D5", "834", 14.15848159790039], ["23S-D5", "835", 3.582521438598633], ["23S-D5", "938", 10.543514251708984], ["23S-D5", "939", 11.954902648925781]], "L35_23S-D5": [["L35", "13", 2.898242473602295], ["L35", "25", 3.7904434204101562], ["L35", "26", 1.4796496629714966], ["L35", "27", 3.364298105239868], ["L35", "28", 10.605381965637207], ["L35", "29", 2.6440370082855225], ["L35", "30", 3.896270275115967], ["L35", "31", 2.816256046295166], ["L35", "32", 2.862464427947998], ["L35", "33", 6.6767072677612305], ["L35", "34", 1.3723183870315552], ["L35", "35", 34.54863357543945], ["L35", "36", 8.168341636657715], ["L35", "37", 7.448291301727295], ["L35", "38", 13.577531814575195], ["L35", "39", 2.7804439067840576], ["L35", "40", 5.270101547241211], ["L35", "41", 2.0184946060180664], ["L35", "42", 8.878238677978516], ["L35", "43", 5.34541130065918], ["L35", "44", 1.4081268310546875], ["L35", "45", 1.4796466827392578], ["L35", "47", 2.787144184112549], ["L35", "48", 12.663919448852539], ["L35", "49", 1.4401065111160278], ["L35", "50", 3.8962690830230713], ["L35", "51", 5.022624969482422], ["L35", "52", 16.39397621154785], ["23S-D5", "2284", 2.0243797302246094], ["23S-D5", "2347", 5.126896858215332], ["23S-D5", "2348", 21.89463233947754], ["23S-D5", "2349", 1.479649543762207], ["23S-D5", "2350", 11.847679138183594], ["23S-D5", "2351", 19.656566619873047], ["23S-D5", "2358", 6.474781036376953], ["23S-D5", "2359", 14.061651229858398], ["23S-D5", "2360", 14.953859329223633], ["23S-D5", "2361", 10.156351089477539], ["23S-D5", "2362", 29.09109878540039], ["23S-D5", "2363", 1.69502854347229], ["23S-D5", "2364", 1.3723211288452148], ["23S-D5", "2365", 24.77155113220215], ["23S-D5", "2382", 5.816837310791016], ["23S-D5", "2383", 15.20028305053711], ["23S-D5", "2390", 2.275022506713867], ["23S-D5", "2391", 1.554966926574707], ["23S-D5", "2392", 8.093026161193848], ["23S-D5", "2393", 1.6950244903564453], ["23S-D5", "2394", 7.580889701843262], ["23S-D5", "2396", 5.228803634643555], ["23S-D5", "2416", 6.79292106628418], ["23S-D5", "2417", 4.302572727203369], ["23S-D5", "2418", 2.822920799255371], ["23S-D5", "2419", 2.019169569015503], ["23S-D5", "2420", 1.515426754951477], ["23S-D5", "2421", 3.4298672676086426], ["23S-D5", "2422", 9.421363830566406]], "L36_L6": [["L36", "28", 3.826225996017456], ["L6", "169", 9.86956787109375]], "L36_L16": [["L36", "8", 2.235485076904297], ["L16", "119", 20.062549591064453], ["L16", "123", 1.836085319519043]], "L36_23S-D2": [["L36", "5", 2.3503355979919434], ["L36", "6", 5.305874824523926], ["L36", "7", 4.120367527008057], ["L36", "8", 2.7871475219726562], ["L36", "9", 2.995075225830078], ["L36", "11", 2.310802459716797], ["L36", "12", 9.19897174835205], ["L36", "13", 1.5154285430908203], ["L36", "16", 6.6401824951171875], ["L36", "18", 9.683769226074219], ["L36", "21", 17.723987579345703], ["L36", "22", 2.995075225830078], ["L36", "23", 5.8180036544799805], ["L36", "36", 7.88615608215332], ["L36", "37", 10.518671989440918], ["23S-D6", "1021", 2.8624706268310547], ["23S-D6", "1029", 7.653476715087891], ["23S-D6", "1030", 2.0184974670410156], ["23S-D6", "1031", 14.136983871459961], ["23S-D6", "1032", 12.829479217529297], ["23S-D6", "1033", 6.020397663116455], ["23S-D6", "1034", 11.238728523254395], ["23S-D6", "1090", 12.021718978881836], ["23S-D6", "1091", 5.345405578613281], ["23S-D6", "1122", 4.616530895233154], ["23S-D6", "1123", 3.0703954696655273], ["23S-D6", "1124", 7.545116901397705], ["23S-D6", "1125", 14.892799377441406]], "L36_23S-D5": [["L36", "1", 6.9003801345825195], ["L36", "2", 9.820135116577148], ["L36", "3", 15.165192604064941], ["L36", "4", 4.377883434295654], ["L36", "5", 6.024658203125], ["L36", "6", 2.556346893310547], ["L36", "8", 13.474220275878906], ["L36", "10", 5.1732635498046875], ["L36", "30", 1.3074983358383179], ["L36", "31", 7.580898284912109], ["L36", "32", 2.199700355529785], ["L36", "33", 3.0703957080841064], ["L36", "35", 2.024378776550293], ["L36", "37", 3.210301399230957], ["23S-D6", "2465", 11.088098526000977], ["23S-D6", "2466", 11.23873519897461], ["23S-D6", "2467", 8.680461883544922], ["23S-D6", "2468", 7.921239852905273], ["23S-D6", "2477", 7.408742904663086], ["23S-D6", "2478", 1.5154247283935547], ["23S-D6", "2525", 7.292966842651367], ["23S-D6", "2526", 3.7904491424560547], ["23S-D6", "2527", 15.788766860961914], ["23S-D6", "2528", 11.750862121582031], ["23S-D6", "2529", 9.971487045288086], ["23S-D6", "2538", 1.4113738536834717], ["23S-D6", "2539", 12.82947826385498]], "L36_23S-D6": [["L36", "2", 24.903202056884766], ["L36", "15", 14.198028564453125], ["L36", "16", 5.902748107910156], ["L36", "17", 3.7904462814331055], ["L36", "18", 14.005136489868164], ["L36", "19", 3.582521438598633], ["L36", "20", 10.933504104614258], ["L36", "21", 4.616532325744629], ["L36", "22", 1.3723201751708984], ["L36", "24", 18.40000343322754], ["L36", "26", 5.893321990966797], ["L36", "33", 35.04821014404297], ["L36", "35", 2.3107948303222656], ["23S-D6", "2741", 3.7509098052978516], ["23S-D6", "2742", 1.5766488313674927], ["23S-D6", "2743", 28.503061294555664], ["23S-D6", "2749", 2.060184955596924], ["23S-D6", "2750", 7.928951263427734], ["23S-D6", "2753", 25.657886505126953], ["23S-D6", "2754", 3.034616470336914], ["23S-D6", "2755", 3.0703916549682617], ["23S-D6", "2756", 15.824546813964844], ["23S-D6", "2757", 35.966590881347656]], "L1_tRNA-P": [["L1", "52", 1.9834136962890625], ["L1", "53", 1.5549674034118652], ["L1", "54", 5.058404922485352], ["L1", "55", 6.777318954467773], ["L1", "58", 11.449142456054688], ["L1", "126", 14.857040405273438], ["L1", "129", 4.70759391784668], ["L1", "130", 2.1997017860412598], ["L1", "133", 16.297134399414062], ["L1", "134", 7.616675853729248], ["L1", "142", 2.780445098876953], ["L1", "167", 9.683768272399902], ["L1", "168", 17.056724548339844], ["tRNA-P", "18", 2.01849365234375], ["tRNA-P", "52", 2.724184036254883], ["tRNA-P", "53", 7.448287010192871], ["tRNA-P", "54", 3.1434788703918457], ["tRNA-P", "55", 3.7151265144348145], ["tRNA-P", "56", 18.819629669189453], ["tRNA-P", "57", 1.695029377937317], ["tRNA-P", "62", 2.995072364807129], ["tRNA-P", "63", 8.924165725708008]], "L1_23S-D5": [["L1", "3", 27.615427017211914], ["L1", "4", 3.9286696910858154], ["L1", "5", 20.127124786376953], ["L1", "6", 7.689281940460205], ["L1", "7", 2.816256046295166], ["L1", "8", 1.871889352798462], ["L1", "9", 3.4683170318603516], ["L1", "15", 2.3503403663635254], ["L1", "17", 4.585811614990234], ["L1", "35", 6.675267219543457], ["L1", "37", 2.7122387886047363], ["L1", "38", 2.7476096153259277], ["L1", "39", 1.3723201751708984], ["L1", "40", 2.3503365516662598], ["L1", "41", 3.208400249481201], ["L1", "43", 9.1358642578125], ["L1", "45", 1.4796496629714966], ["L1", "47", 2.1028709411621094], ["L1", "53", 6.7449188232421875], ["L1", "74", 8.117242813110352], ["L1", "105", 2.7871479988098145], ["L1", "106", 3.3630475997924805], ["L1", "107", 10.57859992980957], ["L1", "108", 5.0226287841796875], ["L1", "109", 16.41118049621582], ["L1", "110", 7.408747673034668], ["L1", "111", 9.64798355102539], ["L1", "130", 9.93640422821045], ["L1", "131", 1.515427589416504], ["L1", "132", 3.826225519180298], ["L1", "133", 2.0243754386901855], ["L1", "134", 8.168333053588867], ["L1", "135", 2.128391981124878], ["L1", "165", 9.265795707702637], ["L1", "166", 1.4401073455810547], ["L1", "167", 6.423953533172607], ["L1", "168", 1.479649543762207], ["L1", "169", 6.613363742828369], ["L1", "170", 4.152768135070801], ["L1", "171", 1.3399219512939453], ["L1", "172", 2.0853238105773926], ["L1", "173", 8.415810585021973], ["L1", "175", 5.3454132080078125], ["L1", "211", 1.5907416343688965], ["L1", "212", 13.58907699584961], ["L1", "214", 2.3107986450195312], ["L1", "216", 12.62154769897461], ["L1", "217", 13.048130989074707], ["L1", "218", 3.030851364135742], ["L1", "219", 1.515427589416504], ["L1", "220", 1.5907456874847412], ["L1", "221", 5.345407962799072], ["L1", "222", 2.624551773071289], ["23S-D5", "2105", 4.742684364318848], ["23S-D5", "2106", 4.036991119384766], ["23S-D5", "2121", 5.448369979858398], ["23S-D5", "2122", 13.266281127929688], ["23S-D5", "2123", 1.3932135105133057], ["23S-D5", "2124", 9.723306655883789], ["23S-D5", "2125", 11.199185371398926], ["23S-D5", "2126", 14.022110939025879], ["23S-D5", "2127", 4.585819244384766], ["23S-D5", "2128", 1.473469853401184], ["23S-D5", "2129", 1.6147722005844116], ["23S-D5", "2130", 5.420732498168945], ["23S-D5", "2131", 7.498603820800781], ["23S-D5", "2132", 2.1283912658691406], ["23S-D5", "2150", 2.472874641418457], ["23S-D5", "2151", 3.030855178833008], ["23S-D5", "2152", 1.53451669216156], ["23S-D5", "2163", 2.2354791164398193], ["23S-D5", "2164", 16.451541900634766], ["23S-D5", "2165", 1.65690279006958], ["23S-D5", "2166", 28.464637756347656], ["23S-D5", "2167", 8.137467384338379], ["23S-D5", "2168", 17.53860092163086], ["23S-D5", "2169", 12.67883586883545], ["23S-D5", "2170", 12.714618682861328], ["23S-D5", "2171", 1.5766496658325195], ["23S-D5", "2173", 6.029695510864258], ["23S-D5", "2174", 6.140790939331055], ["23S-D5", "2175", 11.238734245300293], ["23S-D5", "2176", 5.483448505401611], ["23S-D5", "2177", 15.939407348632812], ["23S-D5", "2178", 9.931228637695312], ["23S-D5", "2179", 6.608427047729492]], "L2_16S-CD": [["L2", "164", 1.3041152954101562], ["L2", "166", 12.476102828979492], ["L2", "176", 2.0601844787597656], ["L2", "202", 1.8657588958740234], ["L2", "203", 2.235480308532715], ["L2", "275", 3.7546730041503906], ["16S-CD", "711", 13.887474060058594], ["16S-CD", "712", 22.380756378173828], ["16S-CD", "772", 6.185803413391113], ["16S-CD", "773", 1.4796476364135742], ["16S-CD", "774", 20.54674530029297], ["16S-CD", "775", 19.62482452392578], ["16S-CD", "776", 7.81932258605957]], "L2_23S-D2": [["L2", "4", 10.403822898864746], ["L2", "5", 5.902746200561523], ["L2", "6", 10.726598739624023], ["L2", "7", 4.616534233093262], ["L2", "9", 3.3630428314208984], ["L2", "10", 6.613369941711426], ["L2", "11", 6.995990753173828], ["L2", "12", 2.5046205520629883], ["L2", "13", 25.159687042236328], ["L2", "38", 14.631080627441406], ["L2", "39", 5.381545066833496], ["L2", "40", 8.963722229003906], ["L2", "41", 8.117242813110352], ["L2", "42", 1.5907468795776367], ["L2", "43", 6.02592658996582], ["L2", "44", 7.58526611328125], ["L2", "46", 3.245389938354492], ["L2", "47", 2.556349039077759], ["L2", "48", 20.635488510131836], ["L2", "49", 3.500710964202881], ["L2", "52", 4.550048828125], ["L2", "53", 11.542930603027344], ["L2", "54", 2.018496036529541], ["L2", "55", 5.893320083618164], ["L2", "56", 15.050455093383789], ["L2", "57", 1.160064697265625], ["L2", "59", 3.1457152366638184], ["L2", "208", 1.440105676651001], ["L2", "209", 8.149640083312988], ["L2", "210", 7.517066955566406], ["L2", "213", 12.034106254577637], ["L2", "214", 1.4401092529296875], ["L2", "218", 2.1997036933898926], ["L2", "219", 3.9159977436065674], ["L2", "221", 7.412510395050049], ["L2", "225", 29.729969024658203], ["L2", "226", 2.7476096153259277], ["L2", "227", 5.34541130065918], ["L2", "229", 29.470909118652344], ["L2", "230", 3.07039475440979], ["23S-D5", "690", 5.228806972503662], ["23S-D5", "691", 17.132064819335938], ["23S-D5", "692", 13.19096851348877], ["23S-D5", "693", 13.398885726928711], ["23S-D5", "694", 19.656564712524414], ["23S-D5", "705", 5.022627353668213], ["23S-D5", "706", 9.436295509338379], ["23S-D5", "707", 4.742682456970215], ["23S-D5", "727", 7.91790771484375], ["23S-D5", "728", 6.65291690826416], ["23S-D5", "729", 1.5766505002975464], ["23S-D5", "730", 5.1732683181762695], ["23S-D5", "763", 2.2750186920166016], ["23S-D5", "764", 10.443357467651367], ["23S-D5", "765", 9.077972412109375], ["23S-D5", "772", 13.267705917358398], ["23S-D5", "773", 8.963705062866211], ["23S-D5", "774", 6.538055896759033], ["23S-D5", "775", 6.573356628417969], ["23S-D5", "777", 1.7989287376403809], ["23S-D5", "778", 11.27450180053711], ["23S-D5", "779", 8.168338775634766], ["23S-D5", "780", 7.429376602172852], ["23S-D5", "781", 11.030805587768555], ["23S-D5", "782", 1.3796346187591553], ["23S-D5", "783", 1.5766505002975464], ["23S-D5", "784", 4.585823059082031], ["23S-D5", "793", 2.0601816177368164]], "L2_23S-D3": [["L2", "4", 6.688691139221191], ["L2", "6", 5.062170028686523], ["L2", "16", 6.613370895385742], ["L2", "18", 19.123821258544922], ["L2", "21", 4.338352203369141], ["L2", "24", 20.675037384033203], ["L2", "28", 11.131536483764648], ["L2", "30", 6.6084394454956055], ["L2", "32", 2.72418212890625], ["L2", "33", 3.0703940391540527], ["L2", "35", 1.3796334266662598], ["L2", "36", 6.577594757080078], ["L2", "38", 11.030811309814453], ["L2", "40", 28.768041610717773], ["L2", "46", 9.13585090637207], ["L2", "58", 8.852619171142578], ["L2", "59", 15.384775161743164], ["L2", "60", 2.102870464324951], ["L2", "61", 3.396695137023926], ["L2", "63", 2.780449151992798], ["L2", "72", 20.03013038635254], ["L2", "75", 2.350341796875], ["L2", "76", 3.0703935623168945], ["L2", "78", 1.4796504974365234], ["L2", "84", 6.0259318351745605], ["L2", "86", 2.0853233337402344], ["L2", "96", 6.803555488586426], ["L2", "97", 14.745903015136719], ["L2", "98", 4.62535285949707], ["L2", "99", 6.652901649475098], ["L2", "100", 19.327993392944336], ["L2", "101", 15.616622924804688], ["L2", "102", 2.3107995986938477], ["L2", "211", 13.474217414855957], ["L2", "214", 2.6573586463928223], ["L2", "215", 4.338352680206299], ["23S-D5", "1353", 2.3108010292053223], ["23S-D5", "1354", 14.706401824951172], ["23S-D5", "1355", 4.589942932128906], ["23S-D5", "1370", 4.550041198730469], ["23S-D5", "1371", 3.363037109375], ["23S-D5", "1424", 1.3932104110717773], ["23S-D5", "1425", 15.99188232421875], ["23S-D5", "1427", 14.198038101196289], ["23S-D5", "1428", 2.47287654876709], ["23S-D5", "1429", 10.022315979003906], ["23S-D5", "1489", 9.297534942626953], ["23S-D5", "1490", 9.517096519470215], ["23S-D5", "1491", 6.613372802734375], ["23S-D5", "1500", 2.3107986450195312], ["23S-D5", "1501", 15.029170989990234], ["23S-D5", "1502", 6.065464019775391], ["23S-D5", "1564", 1.983412265777588], ["23S-D5", "1565", 17.05672836303711], ["23S-D5", "1566", 16.48354721069336], ["23S-D5", "1567", 1.65690279006958], ["23S-D5", "1568", 20.41413688659668], ["23S-D5", "1569", 2.99507474899292], ["23S-D5", "1570", 14.781716346740723], ["23S-D5", "1571", 11.888069152832031]], "L2_23S-D4": [["L2", "7", 8.24365234375], ["L2", "8", 22.447572708129883], ["L2", "9", 7.33342170715332], ["L2", "11", 27.50008773803711], ["L2", "12", 8.736896514892578], ["L2", "14", 2.2750229835510254], ["L2", "15", 3.0703954696655273], ["L2", "37", 19.371288299560547], ["L2", "39", 15.029189109802246], ["L2", "40", 10.64208698272705], ["L2", "42", 2.816255569458008], ["L2", "43", 4.377893447875977], ["L2", "44", 3.7546699047088623], ["L2", "45", 7.297646522521973], ["L2", "46", 39.573646545410156], ["L2", "48", 5.857541084289551], ["L2", "49", 4.841249465942383], ["L2", "50", 4.263032913208008], ["L2", "51", 2.2354815006256104], ["L2", "52", 4.616535663604736], ["L2", "53", 1.379633903503418], ["L2", "54", 1.5154259204864502], ["L2", "62", 1.5549683570861816], ["L2", "64", 7.448288917541504], ["L2", "65", 4.413667678833008], ["L2", "87", 8.658674240112305], ["L2", "88", 3.030853509902954], ["L2", "89", 3.3124208450317383], ["L2", "147", 29.29875946044922], ["L2", "148", 2.3108015060424805], ["L2", "151", 5.062166690826416], ["L2", "154", 21.001121520996094], ["L2", "155", 1.5549683570861816], ["L2", "156", 10.365715026855469], ["L2", "157", 4.840631008148193], ["L2", "158", 4.84063196182251], ["L2", "159", 19.907873153686523], ["L2", "160", 2.8229222297668457], ["L2", "161", 29.395593643188477], ["L2", "177", 5.097945213317871], ["L2", "178", 10.390785217285156], ["L2", "179", 4.808230876922607], ["L2", "181", 1.5154281854629517], ["L2", "183", 4.6649065017700195], ["L2", "199", 2.822925090789795], ["L2", "201", 2.3503403663635254], ["L2", "202", 17.85209846496582], ["L2", "204", 7.282381057739258], ["L2", "205", 2.310800075531006], ["L2", "206", 4.8406291007995605], ["L2", "207", 2.592153310775757], ["L2", "208", 2.235476016998291], ["L2", "209", 6.777315139770508], ["L2", "212", 11.747092247009277], ["L2", "215", 3.582521438598633], ["L2", "217", 9.572671890258789], ["L2", "219", 5.857542037963867], ["L2", "220", 5.953042030334473], ["L2", "221", 5.27009391784668], ["L2", "222", 5.560891151428223], ["L2", "223", 8.889378547668457], ["L2", "224", 2.7446401119232178], ["L2", "225", 31.538007736206055], ["L2", "226", 3.7904481887817383], ["L2", "231", 12.92631721496582], ["L2", "233", 1.3074960708618164], ["L2", "238", 4.488031387329102], ["L2", "239", 19.91122055053711], ["L2", "241", 1.5154244899749756], ["L2", "242", 11.314056396484375], ["L2", "244", 2.7446401119232178], ["L2", "245", 1.5154283046722412], ["L2", "246", 4.585821151733398], ["L2", "247", 10.997889518737793], ["L2", "248", 2.2750191688537598], ["L2", "249", 3.582516670227051], ["L2", "250", 1.1600666046142578], ["L2", "252", 9.51161003112793], ["L2", "253", 3.0308544635772705], ["L2", "254", 25.810619354248047], ["L2", "255", 3.865767002105713], ["L2", "256", 11.481542587280273], ["L2", "257", 3.2442116737365723], ["L2", "258", 4.804823398590088], ["L2", "259", 1.3723211288452148], ["L2", "260", 2.6603550910949707], ["L2", "261", 3.5007121562957764], ["L2", "262", 14.14190673828125], ["L2", "264", 10.443353652954102], ["L2", "265", 3.7546730041503906], ["L2", "266", 12.377532958984375], ["L2", "273", 1.9919776916503906], ["L2", "274", 8.273138999938965], ["L2", "276", 13.421636581420898], ["23S-D5", "1693", 5.8359198570251465], ["23S-D5", "1694", 4.625360488891602], ["23S-D5", "1695", 33.27748107910156], ["23S-D5", "1696", 1.5549678802490234], ["23S-D5", "1773", 17.79850959777832], ["23S-D5", "1774", 8.56010627746582], ["23S-D5", "1775", 8.273127555847168], ["23S-D5", "1787", 2.995077133178711], ["23S-D5", "1788", 13.190975189208984], ["23S-D5", "1789", 13.398889541625977], ["23S-D5", "1790", 4.550043106079102], ["23S-D5", "1791", 23.996658325195312], ["23S-D5", "1792", 1.6147745847702026], ["23S-D5", "1795", 6.055487632751465], ["23S-D5", "1796", 8.09302043914795], ["23S-D5", "1797", 17.056739807128906], ["23S-D5", "1798", 11.274517059326172], ["23S-D5", "1799", 3.5429813861846924], ["23S-D5", "1800", 6.900378227233887], ["23S-D5", "1801", 10.645427703857422], ["23S-D5", "1802", 5.097947120666504], ["23S-D5", "1803", 14.158495903015137], ["23S-D5", "1804", 16.98140525817871], ["23S-D5", "1805", 14.384445190429688], ["23S-D5", "1806", 8.168340682983398], ["23S-D5", "1810", 2.092580795288086], ["23S-D5", "1811", 2.7241859436035156], ["23S-D5", "1812", 2.3107962608337402], ["23S-D5", "1813", 6.652914524078369], ["23S-D5", "1814", 13.001625061035156], ["23S-D5", "1815", 3.030853271484375], ["23S-D5", "1816", 1.695029377937317], ["23S-D5", "1817", 15.580842971801758], ["23S-D5", "1818", 1.5766496658325195], ["23S-D5", "1819", 6.89661979675293], ["23S-D5", "1820", 12.56201457977295], ["23S-D5", "1821", 14.989645004272461], ["23S-D5", "1822", 1.5549683570861816], ["23S-D5", "1823", 13.323567390441895], ["23S-D5", "1824", 1.656907558441162], ["23S-D5", "1825", 16.297143936157227], ["23S-D5", "1826", 2.1604726314544678], ["23S-D5", "1827", 4.510499000549316], ["23S-D5", "1828", 13.016400337219238], ["23S-D5", "1829", 14.714162826538086], ["23S-D5", "1830", 12.073652267456055], ["23S-D5", "1840", 12.237602233886719], ["23S-D5", "1841", 3.7151308059692383], ["23S-D5", "1842", 3.884251594543457], ["23S-D5", "1843", 14.273353576660156], ["23S-D5", "1844", 14.198038101196289], ["23S-D5", "1845", 7.988075256347656], ["23S-D5", "1890", 2.2750205993652344], ["23S-D5", "1891", 4.774425506591797], ["23S-D5", "1901", 1.5907461643218994], ["23S-D5", "1902", 14.348671913146973], ["23S-D5", "1903", 1.393214464187622], ["23S-D5", "1971", 2.571444511413574], ["23S-D5", "1972", 14.462846755981445], ["23S-D5", "1977", 1.3723169565200806], ["23S-D5", "1978", 7.247287750244141]], "L2_23S-D5": [["L2", "68", 15.824556350708008], ["L2", "70", 12.270008087158203], ["L2", "148", 3.070394515991211], ["L2", "149", 13.083222389221191], ["L2", "150", 26.618223190307617], ["L2", "151", 4.4532060623168945], ["L2", "172", 37.0598258972168], ["L2", "186", 1.5907459259033203], ["L2", "188", 19.272350311279297], ["L2", "228", 25.104948043823242], ["L2", "229", 3.6578407287597656], ["L2", "232", 6.065470218658447], ["L2", "233", 2.7241783142089844], ["L2", "234", 11.802160263061523], ["L2", "235", 4.227253437042236], ["L2", "236", 16.717737197875977], ["L2", "237", 6.212954998016357], ["L2", "238", 7.429383277893066], ["L2", "239", 3.8604648113250732], ["L2", "240", 29.92574691772461], ["L2", "241", 4.523111343383789], ["L2", "243", 1.3723204135894775], ["L2", "244", 1.3128070831298828], ["L2", "245", 4.510498523712158], ["L2", "249", 4.456290245056152], ["L2", "250", 2.3503403663635254], ["L2", "251", 2.4881415367126465], ["L2", "261", 4.585821628570557], ["L2", "262", 3.500710964202881], ["L2", "263", 18.496498107910156], ["L2", "265", 4.377893447875977], ["L2", "268", 1.5549678802490234], ["L2", "269", 5.345417499542236], ["23S-D5", "2072", 1.7989301681518555], ["23S-D5", "2073", 15.899871826171875], ["23S-D5", "2074", 5.968634128570557], ["23S-D5", "2075", 3.7904489040374756], ["23S-D5", "2076", 2.027552604675293], ["23S-D5", "2085", 8.927933692932129], ["23S-D5", "2086", 3.191420316696167], ["23S-D5", "2087", 10.578590393066406], ["23S-D5", "2194", 15.90597915649414], ["23S-D5", "2195", 5.295627593994141], ["23S-D5", "2202", 13.150045394897461], ["23S-D5", "2203", 8.848855972290039], ["23S-D5", "2205", 12.109416961669922], ["23S-D5", "2206", 14.075292587280273], ["23S-D5", "2220", 15.770710945129395], ["23S-D5", "2221", 2.9950742721557617], ["23S-D5", "2222", 16.619924545288086], ["23S-D5", "2223", 13.549535751342773], ["23S-D5", "2224", 39.297882080078125], ["23S-D5", "2226", 5.263888359069824], ["23S-D5", "2227", 13.190963745117188], ["23S-D5", "2228", 7.448276519775391], ["23S-D5", "2239", 23.537490844726562], ["23S-D5", "2240", 15.133455276489258], ["23S-D5", "2440", 6.506529808044434], ["23S-D5", "2590", 12.718379974365234], ["23S-D5", "2591", 1.534515142440796], ["23S-D5", "2595", 9.297540664672852], ["23S-D5", "2596", 2.8229265213012695], ["23S-D5", "2597", 15.068714141845703], ["23S-D5", "2598", 10.615514755249023], ["23S-D5", "2599", 6.101239204406738], ["23S-D5", "2600", 10.829490661621094]], "L3_L13": [["L3", "149", 6.245355129241943], ["L3", "151", 8.813072204589844], ["L3", "152", 2.7480435371398926], ["L3", "153", 2.0601863861083984], ["L13", "75", 17.825883865356445], ["L13", "77", 1.3399219512939453], ["L13", "78", 2.199702024459839], ["L13", "79", 1.5549683570861816]], "L3_L14": [["L3", "13", 1.3828182220458984], ["L3", "15", 1.3074989318847656], ["L3", "18", 21.153852462768555], ["L3", "19", 2.350335121154785], ["L3", "20", 8.04903507232666], ["L14", "72", 30.97260284423828], ["L14", "73", 7.165040969848633], ["L14", "74", 15.465984344482422]], "L3_L17": [["L3", "109", 5.097941875457764], ["L3", "110", 18.74781036376953], ["L3", "111", 4.263031005859375], ["L3", "114", 3.618297815322876], ["L3", "115", 1.3041138648986816], ["L3", "118", 9.855914115905762], ["L17", "1", 27.98993682861328], ["L17", "3", 11.99455451965332]], "L3_L19": [["L3", "7", 8.716251373291016], ["L3", "8", 5.161981105804443], ["L3", "9", 2.350341796875], ["L3", "10", 3.6182947158813477], ["L3", "11", 2.1283905506134033], ["L3", "12", 4.585816383361816], ["L3", "13", 1.3723183870315552], ["L3", "14", 2.350339651107788], ["L3", "15", 2.7446415424346924], ["L3", "16", 3.817427635192871], ["L3", "17", 6.643512725830078], ["L3", "18", 1.4796488285064697], ["L3", "25", 3.0703957080841064], ["L3", "27", 30.60626220703125], ["L3", "52", 6.065467834472656], ["L3", "176", 5.3454108238220215], ["L3", "178", 13.722061157226562], ["L3", "179", 4.377892971038818], ["L3", "181", 1.5154266357421875], ["L3", "183", 3.6182992458343506], ["L3", "192", 1.515427589416504], ["L3", "193", 11.883475303649902], ["L19", "1", 5.800833702087402], ["L19", "2", 15.101716995239258], ["L19", "3", 1.4401096105575562], ["L19", "4", 2.02437686920166], ["L19", "6", 3.8657684326171875], ["L19", "7", 1.4796496629714966], ["L19", "8", 6.9361653327941895], ["L19", "10", 1.3796319961547852], ["L19", "11", 9.475837707519531], ["L19", "14", 8.132560729980469], ["L19", "32", 2.9950737953186035], ["L19", "34", 3.5072021484375], ["L19", "39", 3.829983711242676], ["L19", "57", 2.9950761795043945], ["L19", "58", 3.0703961849212646], ["L19", "59", 1.1600688695907593], ["L19", "60", 7.620429992675781], ["L19", "77", 19.331750869750977], ["L19", "79", 1.5549683570861816], ["L19", "80", 2.7804484367370605], ["L19", "81", 3.582517623901367]], "L3_23S-D0": [["L3", "111", 2.657358169555664], ["L3", "113", 6.248761177062988], ["L3", "114", 1.5154268741607666], ["L3", "115", 6.6409101486206055], ["L3", "116", 2.027782440185547], ["L3", "117", 2.657357931137085], ["L3", "118", 4.585822105407715], ["L3", "119", 7.396981239318848], ["L3", "120", 4.169961929321289], ["L3", "122", 13.185123443603516], ["L3", "123", 3.0703887939453125], ["L3", "125", 3.2103023529052734], ["L3", "126", 6.860838413238525], ["L3", "127", 5.988851070404053], ["L3", "128", 2.0601844787597656], ["L3", "129", 4.772422790527344], ["L3", "132", 8.62359619140625], ["L3", "133", 2.310800313949585], ["L3", "135", 1.3723218441009521], ["L3", "136", 2.8486552238464355], ["L3", "137", 2.3108010292053223], ["L3", "138", 8.888384819030762], ["L3", "139", 19.04945182800293], ["L3", "140", 5.3454155921936035], ["L3", "141", 2.7804484367370605], ["L3", "142", 2.748046875], ["L3", "143", 3.865769386291504], ["L3", "144", 4.585819721221924], ["L3", "145", 3.244213104248047], ["L3", "146", 2.092583656311035], ["L3", "147", 15.267105102539062], ["L3", "148", 9.683759689331055], ["L3", "149", 9.683767318725586], ["L3", "150", 4.152766704559326], ["L3", "151", 6.576694488525391], ["L3", "152", 4.417436599731445], ["L3", "153", 14.229592323303223], ["L3", "154", 4.548328399658203], ["L3", "155", 2.128387928009033], ["L3", "156", 5.232781410217285], ["L3", "157", 24.615474700927734], ["L3", "158", 9.816375732421875], ["L3", "159", 8.512799263000488], ["23S-D6", "574", 5.126893043518066], ["23S-D6", "1654", 30.972599029541016], ["23S-D6", "1655", 5.857540130615234], ["23S-D6", "1656", 1.473469853401184], ["23S-D6", "1657", 1.6147722005844116], ["23S-D6", "1658", 34.3707275390625], ["23S-D6", "1670", 8.035554885864258], ["23S-D6", "1671", 1.307499885559082], ["23S-D6", "1673", 11.802155494689941], ["23S-D6", "1675", 3.657836437225342], ["23S-D6", "1676", 3.754671335220337], ["23S-D6", "1992", 2.018495559692383], ["23S-D6", "1993", 15.577080726623535], ["23S-D6", "1994", 5.420737266540527], ["23S-D6", "1995", 5.83592414855957], ["23S-D6", "1997", 12.603522300720215], ["23S-D6", "1998", 1.656907558441162], ["23S-D6", "1999", 27.794036865234375], ["23S-D6", "2024", 9.723307609558105], ["23S-D6", "2025", 6.065460205078125], ["23S-D6", "2032", 1.3445491790771484], ["23S-D6", "2033", 2.350339412689209], ["23S-D6", "2048", 19.410484313964844], ["23S-D6", "2049", 2.657355308532715], ["23S-D6", "2050", 7.999950408935547], ["23S-D6", "2051", 8.927935600280762], ["23S-D6", "2052", 16.336685180664062], ["23S-D6", "2053", 13.513755798339844], ["23S-D6", "2054", 6.020406723022461], ["23S-D6", "2055", 5.902750015258789], ["23S-D6", "2611", 4.7744140625], ["23S-D6", "2612", 5.0979437828063965], ["23S-D6", "2618", 3.5467429161071777], ["23S-D6", "2619", 15.541302680969238], ["23S-D6", "2620", 12.718391418457031], ["23S-D6", "2621", 1.5907402038574219], ["23S-D6", "2622", 10.57596206665039]], "L3_23S-D2": [["L3", "130", 2.0601844787597656], ["L3", "131", 7.952984809875488], ["L3", "132", 3.905306339263916], ["L3", "133", 2.3107986450195312], ["L3", "146", 8.168338775634766], ["L3", "147", 7.484058380126953], ["L3", "149", 3.500713348388672], ["L3", "151", 13.226736068725586], ["23S-D6", "742", 2.590529441833496], ["23S-D6", "743", 6.86083984375], ["23S-D6", "744", 2.424166679382324], ["23S-D6", "745", 11.954889297485352], ["23S-D6", "746", 3.244210720062256], ["23S-D6", "1130", 1.4796485900878906]], "L3_23S-D5": [["L3", "121", 4.135560989379883], ["L3", "122", 2.822927474975586], ["L3", "123", 4.120367050170898], ["L3", "124", 8.08143424987793], ["L3", "125", 5.817999839782715], ["L3", "126", 3.1061630249023438], ["L3", "129", 19.907886505126953], ["L3", "130", 12.829477310180664], ["L3", "131", 5.893316745758057], ["L3", "132", 6.281155586242676], ["L3", "133", 1.8360836505889893], ["L3", "134", 39.60951232910156], ["L3", "138", 27.542728424072266], ["L3", "139", 22.477458953857422], ["L3", "140", 9.95332145690918], ["L3", "142", 1.9042882919311523], ["L3", "143", 3.5825185775756836], ["L3", "144", 7.3969855308532715], ["L3", "145", 3.996872901916504], ["L3", "146", 1.3723204135894775], ["L3", "147", 6.140788555145264], ["L3", "151", 1.5154259204864502], ["L3", "154", 3.245391368865967], ["L3", "155", 9.723311424255371], ["23S-D6", "2504", 9.046223640441895], ["23S-D6", "2505", 3.6578383445739746], ["23S-D6", "2506", 4.742677688598633], ["23S-D6", "2510", 21.036209106445312], ["23S-D6", "2511", 13.341598510742188], ["23S-D6", "2512", 11.994573593139648], ["23S-D6", "2513", 18.464759826660156], ["23S-D6", "2514", 5.1732587814331055], ["23S-D6", "2571", 2.1028671264648438], ["23S-D6", "2572", 3.884255886077881], ["23S-D6", "2574", 11.923155784606934], ["23S-D6", "2575", 13.266279220581055], ["23S-D6", "2576", 6.177146911621094], ["23S-D6", "2578", 4.742682456970215], ["23S-D6", "2579", 13.43844223022461], ["23S-D6", "2580", 12.754161834716797], ["23S-D6", "2581", 7.921241760253906], ["23S-D6", "2610", 6.5416107177734375]], "L3_23S-D6": [["L3", "8", 14.15848159790039], ["L3", "11", 18.46474838256836], ["L3", "12", 8.243651390075684], ["L3", "13", 1.3723183870315552], ["L3", "19", 12.990283966064453], ["L3", "22", 19.371292114257812], ["L3", "35", 2.275019407272339], ["L3", "37", 14.862161636352539], ["L3", "41", 8.13746452331543], ["L3", "42", 1.5549683570861816], ["L3", "44", 18.099573135375977], ["L3", "48", 20.28664779663086], ["L3", "54", 11.9548921585083], ["L3", "55", 19.566387176513672], ["L3", "56", 3.146818161010742], ["L3", "57", 18.536380767822266], ["L3", "58", 7.16504430770874], ["L3", "60", 5.097949504852295], ["L3", "61", 26.970691680908203], ["L3", "62", 4.625362873077393], ["L3", "63", 7.297654628753662], ["L3", "64", 5.1970601081848145], ["L3", "65", 3.790447235107422], ["L3", "66", 2.027552366256714], ["L3", "67", 3.865767478942871], ["L3", "75", 6.792915344238281], ["L3", "76", 26.875669479370117], ["L3", "77", 1.5154261589050293], ["L3", "78", 4.6165313720703125], ["L3", "79", 5.893317222595215], ["L3", "80", 5.920648097991943], ["L3", "82", 13.305824279785156], ["L3", "101", 4.188566207885742], ["L3", "105", 3.542980194091797], ["L3", "108", 4.488036155700684], ["L3", "109", 1.904289960861206], ["L3", "110", 9.457165718078613], ["L3", "111", 4.338354110717773], ["L3", "112", 1.4405266046524048], ["L3", "113", 7.533394813537598], ["L3", "118", 6.728235244750977], ["L3", "119", 7.9178972244262695], ["L3", "120", 6.087230682373047], ["L3", "121", 3.817422866821289], ["L3", "155", 14.398393630981445], ["L3", "159", 2.350341796875], ["L3", "160", 11.865715980529785], ["L3", "161", 3.79045033454895], ["L3", "162", 12.79371166229248], ["L3", "163", 5.345415115356445], ["L3", "164", 5.236188888549805], ["L3", "165", 25.336172103881836], ["L3", "166", 4.152770042419434], ["L3", "167", 19.97649574279785], ["L3", "168", 2.8486533164978027], ["L3", "169", 16.125532150268555], ["L3", "170", 3.7904489040374756], ["L3", "171", 3.6578407287597656], ["L3", "185", 17.85764503479004], ["L3", "186", 3.070394992828369], ["L3", "187", 1.3723211288452148], ["L3", "188", 18.531583786010742], ["L3", "189", 8.491121292114258], ["L3", "190", 4.684734344482422], ["L3", "191", 1.5549683570861816], ["L3", "192", 3.2083992958068848], ["L3", "199", 21.69477081298828], ["L3", "202", 1.307497501373291], ["L3", "203", 9.200666427612305], ["L3", "204", 5.560898303985596], ["L3", "205", 15.41021728515625], ["23S-D6", "2632", 1.2777252197265625], ["23S-D6", "2633", 3.1061713695526123], ["23S-D6", "2634", 25.810625076293945], ["23S-D6", "2635", 16.221813201904297], ["23S-D6", "2636", 15.064953804016113], ["23S-D6", "2637", 17.056730270385742], ["23S-D6", "2638", 4.001903533935547], ["23S-D6", "2643", 7.3334174156188965], ["23S-D6", "2677", 30.585033416748047], ["23S-D6", "2678", 4.558197975158691], ["23S-D6", "2679", 15.788771629333496], ["23S-D6", "2680", 1.5766496658325195], ["23S-D6", "2681", 7.731537342071533], ["23S-D6", "2682", 7.333427429199219], ["23S-D6", "2683", 9.687520980834961], ["23S-D6", "2722", 6.761178970336914], ["23S-D6", "2723", 6.474782943725586], ["23S-D6", "2724", 1.5907459259033203], ["23S-D6", "2725", 11.805500030517578], ["23S-D6", "2728", 3.88425350189209], ["23S-D6", "2729", 17.379520416259766], ["23S-D6", "2730", 5.13748836517334], ["23S-D6", "2731", 11.314053535461426], ["23S-D6", "2732", 15.031549453735352], ["23S-D6", "2733", 6.087224960327148], ["23S-D6", "2734", 10.543519973754883], ["23S-D6", "2770", 1.3445510864257812], ["23S-D6", "2771", 10.915942192077637], ["23S-D6", "2772", 9.931230545043945], ["23S-D6", "2773", 14.781719207763672], ["23S-D6", "2774", 5.09794807434082], ["23S-D6", "2782", 1.4081268310546875], ["23S-D6", "2783", 21.290843963623047], ["23S-D6", "2784", 10.558215141296387], ["23S-D6", "2785", 2.8229236602783203], ["23S-D6", "2786", 7.656205177307129], ["23S-D6", "2787", 4.474724769592285], ["23S-D6", "2810", 13.438433647155762], ["23S-D6", "2811", 16.544605255126953], ["23S-D6", "2812", 9.198963165283203], ["23S-D6", "2820", 4.103816032409668], ["23S-D6", "2821", 3.7904434204101562], ["23S-D6", "2822", 9.078569412231445], ["23S-D6", "2823", 1.160069465637207], ["23S-D6", "2828", 1.3445510864257812], ["23S-D6", "2829", 13.589076042175293], ["23S-D6", "2830", 8.64093017578125], ["23S-D6", "2831", 16.579912185668945], ["23S-D6", "2833", 6.020402908325195], ["23S-D6", "2834", 3.8657631874084473], ["23S-D6", "2835", 9.939735412597656], ["23S-D6", "2875", 7.062808990478516]], "L4_L15": [["L4", "30", 5.867669105529785], ["L4", "31", 1.339921236038208], ["L4", "33", 6.577599048614502], ["L4", "34", 2.99507474899292], ["L4", "37", 10.518684387207031], ["L4", "116", 5.871007919311523], ["L4", "117", 6.760997772216797], ["L4", "119", 1.3723201751708984], ["L4", "120", 2.822920799255371], ["L4", "184", 5.818001747131348], ["L4", "187", 2.3503379821777344], ["L4", "188", 4.625361919403076], ["L4", "189", 3.178562879562378], ["L4", "190", 10.443361282348633], ["L15", "1", 1.8360862731933594], ["L15", "2", 6.065467834472656], ["L15", "3", 10.48289680480957], ["L15", "6", 5.097947120666504], ["L15", "7", 3.533108711242676], ["L15", "8", 9.436290740966797], ["L15", "9", 3.3448128700256348], ["L15", "13", 5.835918426513672]], "L4_L20": [["L4", "45", 6.744926452636719], ["L4", "49", 12.793712615966797], ["L4", "92", 1.4796466827392578], ["L20", "2", 4.084560394287109]], "L4_23S-D0": [["L4", "65", 12.585773468017578], ["L4", "67", 11.923152923583984], ["L4", "70", 2.7559220790863037], ["L4", "71", 1.5549640655517578], ["L4", "72", 3.542980194091797], ["L4", "73", 7.552872657775879], ["L4", "74", 4.116959095001221], ["L4", "75", 11.994561195373535], ["L4", "81", 18.74781036376953], ["L4", "82", 2.027552366256714], ["L4", "83", 4.084564208984375], ["L4", "84", 1.3723204135894775], ["L4", "88", 36.313167572021484], ["L4", "89", 24.429698944091797], ["L4", "90", 2.995077133178711], ["23S-D5", "583", 8.76928997039795], ["23S-D5", "584", 18.531587600708008], ["23S-D5", "585", 8.168327331542969], ["23S-D5", "586", 18.6116943359375], ["23S-D5", "1254", 8.701087951660156], ["23S-D5", "1255", 2.8229236602783203], ["23S-D5", "1256", 3.7155187129974365], ["23S-D5", "1257", 15.824555397033691], ["23S-D5", "1258", 3.4298744201660156]], "L4_23S-D1": [["L4", "41", 7.733423233032227], ["L4", "42", 1.554969072341919], ["L4", "44", 1.1600685119628906], ["L4", "45", 5.305877685546875], ["L4", "46", 5.988853931427002], ["L4", "47", 6.2487616539001465], ["L4", "48", 3.9320778846740723], ["L4", "49", 4.084560394287109], ["L4", "50", 18.98596954345703], ["L4", "51", 3.941087245941162], ["L4", "52", 4.428241729736328], ["L4", "57", 1.4401097297668457], ["L4", "58", 8.204925537109375], ["L4", "59", 2.8982391357421875], ["L4", "60", 26.4930362701416], ["L4", "62", 2.3861184120178223], ["L4", "78", 4.625364303588867], ["L4", "84", 14.427762985229492], ["L4", "85", 11.274505615234375], ["L4", "86", 7.34586238861084], ["L4", "87", 3.0703892707824707], ["L4", "88", 3.208408832550049], ["L4", "94", 9.644225120544434], ["L4", "97", 2.724184989929199], ["L4", "134", 2.018491744995117], ["L4", "135", 1.515426754951477], ["L4", "136", 5.2361907958984375], ["L4", "137", 4.58413028717041], ["L4", "140", 12.678840637207031], ["L4", "165", 12.930486679077148], ["L4", "166", 2.3503425121307373], ["L4", "168", 4.068729400634766], ["L4", "169", 16.478008270263672], ["L4", "170", 17.73725700378418], ["L4", "171", 3.790447235107422], ["23S-D5", "37", 4.625365257263184], ["23S-D5", "38", 3.5825138092041016], ["23S-D5", "39", 3.7904434204101562], ["23S-D5", "40", 1.9834136962890625], ["23S-D5", "319", 19.844390869140625], ["23S-D5", "320", 6.652909755706787], ["23S-D5", "321", 22.441688537597656], ["23S-D5", "322", 1.5154247283935547], ["23S-D5", "323", 1.5154268741607666], ["23S-D5", "324", 9.904653549194336], ["23S-D5", "340", 3.5825204849243164], ["23S-D5", "341", 3.3630447387695312], ["23S-D5", "440", 5.232784748077393], ["23S-D5", "441", 23.944869995117188], ["23S-D5", "442", 5.058408737182617], ["23S-D5", "443", 2.2354817390441895], ["23S-D5", "444", 2.3860394954681396], ["23S-D5", "448", 1.4113779067993164], ["23S-D5", "449", 31.614803314208984], ["23S-D5", "450", 8.888397216796875], ["23S-D5", "451", 3.5429811477661133], ["23S-D5", "452", 1.5766505002975464], ["23S-D5", "458", 11.249201774597168], ["23S-D5", "467", 1.160064697265625], ["23S-D5", "468", 12.431371688842773], ["23S-D5", "469", 1.5766488313674927], ["23S-D5", "470", 15.772316932678223]], "L4_23S-D2": [["L4", "29", 23.599075317382812], ["L4", "31", 2.310795545578003], ["L4", "32", 1.554969072341919], ["L4", "34", 1.5154285430908203], ["L4", "35", 4.342116355895996], ["L4", "38", 8.888389587402344], ["L4", "39", 1.5907464027404785], ["L4", "40", 20.423046112060547], ["L4", "41", 17.855876922607422], ["L4", "43", 5.30587911605835], ["L4", "44", 6.118978500366211], ["L4", "45", 1.3074970245361328], ["L4", "46", 1.5154266357421875], ["L4", "49", 2.995075225830078], ["L4", "51", 28.22014617919922], ["L4", "53", 19.25644874572754], ["L4", "54", 1.3828184604644775], ["L4", "55", 4.804821491241455], ["L4", "59", 13.150043487548828], ["L4", "60", 3.657835006713867], ["L4", "61", 9.421354293823242], ["L4", "62", 4.546275615692139], ["L4", "63", 3.0703964233398438], ["L4", "66", 18.61170768737793], ["L4", "67", 9.759077072143555], ["L4", "74", 1.4401088953018188], ["L4", "75", 3.790449619293213], ["L4", "76", 9.45716381072998], ["L4", "77", 1.7989280223846436], ["L4", "80", 10.310752868652344], ["L4", "81", 2.2750186920166016], ["L4", "82", 33.31809997558594], ["L4", "88", 6.065471172332764], ["L4", "89", 8.811416625976562], ["L4", "90", 26.700803756713867], ["L4", "91", 4.585823059082031], ["L4", "92", 3.790442943572998], ["L4", "93", 4.377887725830078], ["L4", "95", 14.136980056762695], ["L4", "96", 13.299439430236816], ["L4", "97", 3.7904467582702637], ["L4", "99", 17.096275329589844], ["L4", "100", 1.9042925834655762], ["L4", "101", 3.398128032684326], ["L4", "102", 8.852615356445312], ["L4", "103", 4.120370388031006], ["L4", "104", 1.339922547340393], ["L4", "105", 1.4796481132507324], ["L4", "106", 5.990151882171631], ["L4", "107", 6.8250532150268555], ["L4", "108", 13.266288757324219], ["L4", "110", 4.661142826080322], ["L4", "168", 6.087228775024414], ["L4", "169", 3.884248733520508], ["L4", "170", 5.413288116455078], ["L4", "171", 9.683769226074219], ["L4", "173", 5.346457004547119], ["L4", "174", 4.510499954223633], ["L4", "176", 9.647991180419922], ["L4", "177", 1.8718878030776978], ["L4", "179", 9.234049797058105], ["L4", "180", 17.056734085083008], ["L4", "181", 9.364370346069336], ["L4", "182", 1.5549683570861816], ["L4", "184", 3.790450096130371], ["L4", "185", 3.429872989654541], ["L4", "188", 1.3074989318847656], ["L4", "205", 4.302570819854736], ["23S-D5", "587", 1.576650619506836], ["23S-D5", "588", 5.867663383483887], ["23S-D5", "589", 7.200819969177246], ["23S-D5", "590", 13.986342430114746], ["23S-D5", "591", 2.657360076904297], ["23S-D5", "598", 23.239185333251953], ["23S-D5", "599", 1.1600704193115234], ["23S-D5", "600", 15.580845832824707], ["23S-D5", "601", 6.613376617431641], ["23S-D5", "605", 8.591846466064453], ["23S-D5", "606", 2.275022506713867], ["23S-D5", "607", 1.6147713661193848], ["23S-D5", "608", 1.5549678802490234], ["23S-D5", "613", 4.742684364318848], ["23S-D5", "614B", 2.8624629974365234], ["23S-D5", "614C", 15.616619110107422], ["23S-D5", "615", 1.6147745847702026], ["23S-D5", "616", 1.695029377937317], ["23S-D5", "618", 1.4796488285064697], ["23S-D5", "619", 7.917902946472168], ["23S-D5", "620", 4.774425506591797], ["23S-D5", "658", 7.314120769500732], ["23S-D5", "659", 11.07034969329834], ["23S-D5", "660", 13.3416109085083], ["23S-D5", "661", 4.585816383361816], ["23S-D5", "669", 14.362594604492188], ["23S-D5", "671", 1.5907461643218994], ["23S-D5", "672", 12.034101486206055], ["23S-D5", "673", 14.348672866821289], ["23S-D5", "674", 17.056739807128906], ["23S-D5", "675", 1.4796481132507324], ["23S-D5", "676", 2.310800552368164], ["23S-D5", "790", 4.840633392333984], ["23S-D5", "796", 7.372967720031738], ["23S-D5", "797", 1.473469853401184], ["23S-D5", "798", 17.11687660217285], ["23S-D5", "799", 1.2777252197265625], ["23S-D5", "801", 14.198033332824707], ["23S-D5", "802", 7.2790374755859375], ["23S-D5", "807", 6.608434677124023], ["23S-D5", "1201", 15.807395935058594], ["23S-D5", "1202", 11.446654319763184], ["23S-D5", "1203", 9.683771133422852], ["23S-D5", "1205", 15.99188232421875], ["23S-D5", "1244", 1.1600685119628906], ["23S-D5", "1245", 14.344913482666016], ["23S-D5", "1246", 3.582522392272949], ["23S-D5", "1247", 13.366264343261719], ["23S-D5", "1248", 1.6569044589996338]], "L4_23S-D5": [["L4", "67", 6.541609764099121], ["L4", "68", 2.9950766563415527], ["L4", "69", 10.145021438598633], ["L4", "70", 2.5239462852478027], ["L4", "71", 5.593294143676758], ["L4", "72", 4.774428367614746], ["L4", "74", 1.5907440185546875], ["23S-D5", "2059", 17.339984893798828], ["23S-D5", "2060", 1.8340117931365967], ["23S-D5", "2061", 9.8378267288208], ["23S-D5", "2062", 2.3861188888549805], ["23S-D5", "2443", 6.688691139221191], ["23S-D5", "2444", 1.5766479969024658], ["23S-D5", "2445", 5.448367118835449]], "L5_23S-D5": [["L5", "36", 19.292213439941406], ["L5", "38", 3.7904505729675293], ["L5", "40", 10.558225631713867], ["L5", "41", 7.921239852905273], ["L5", "42", 16.411998748779297], ["L5", "43", 6.613375186920166], ["L5", "44", 12.829469680786133], ["L5", "45", 5.062166690826416], ["L5", "46", 3.7904458045959473], ["L5", "47", 2.067091464996338], ["L5", "71", 10.645431518554688], ["L5", "72", 12.663915634155273], ["L5", "73", 4.585820198059082], ["L5", "74", 5.268589019775391], ["L5", "77", 14.198033332824707], ["L5", "79", 1.411376953125], ["L5", "80", 6.936163902282715], ["L5", "82", 17.05672264099121], ["L5", "88", 2.724186658859253], ["L5", "89", 11.163421630859375], ["L5", "91", 7.960409641265869], ["L5", "93", 3.4298744201660156], ["L5", "121", 11.617958068847656], ["L5", "123", 8.595193862915039], ["L5", "124", 6.538056373596191], ["L5", "125", 5.416624069213867], ["L5", "126", 3.542980909347534], ["L5", "127", 9.645454406738281], ["L5", "128", 11.238729476928711], ["L5", "130", 8.376261711120605], ["L5", "132", 6.140787124633789], ["L5", "133", 1.4796497821807861], ["L5", "134", 13.438440322875977], ["L5", "135", 10.645431518554688], ["L5", "136", 3.0703959465026855], ["L5", "152", 10.43959903717041], ["L5", "154", 3.9286696910858154], ["L5", "155", 1.3041157722473145], ["L5", "156", 7.333425045013428], ["L5", "158", 7.580896377563477], ["L5", "160", 8.243659973144531], ["23S-D5", "2298", 26.449481964111328], ["23S-D5", "2302", 27.829124450683594], ["23S-D5", "2303", 5.80084228515625], ["23S-D5", "2304", 8.451584815979004], ["23S-D5", "2305", 1.5766505002975464], ["23S-D5", "2306", 1.3796329498291016], ["23S-D5", "2307", 2.724180221557617], ["23S-D5", "2308", 14.725748062133789], ["23S-D5", "2310", 5.197057247161865], ["23S-D5", "2311", 8.848859786987305], ["23S-D5", "2312", 24.59807014465332], ["23S-D5", "2313", 15.70969009399414], ["23S-D5", "2314", 13.51375961303711], ["23S-D5", "2315", 12.829486846923828], ["23S-D5", "2316", 9.135856628417969], ["23S-D5", "2339", 5.893321990966797], ["23S-D5", "2340", 12.695653915405273]], "L5_5SrRNA": [["L5", "12", 4.707599639892578], ["L5", "25", 1.5549683570861816], ["L5", "27", 2.822927474975586], ["L5", "28", 18.61170196533203], ["L5", "29", 1.1840265989303589], ["L5", "30", 2.862466812133789], ["L5", "66", 2.571439743041992], ["L5", "67", 17.085121154785156], ["L5", "69", 3.208406448364258], ["L5", "70", 1.8718892335891724], ["L5", "71", 3.618293285369873], ["L5", "72", 6.688690185546875], ["L5", "87", 3.8657703399658203], ["L5", "91", 3.4649553298950195], ["L5", "92", 5.173258304595947], ["L5", "93", 6.556628704071045], ["L5", "94", 6.865006923675537], ["L5", "95", 1.4081273078918457], ["L5", "96", 4.585824012756348], ["L5", "98", 1.307499885559082], ["5SrRNA", "22", 3.429872512817383], ["5SrRNA", "30", 3.8842573165893555], ["5SrRNA", "31", 8.035726547241211], ["5SrRNA", "32", 3.2962188720703125], ["5SrRNA", "33", 5.381191253662109], ["5SrRNA", "34", 5.34541130065918], ["5SrRNA", "41", 5.3454132080078125], ["5SrRNA", "42", 10.235428810119629], ["5SrRNA", "43", 4.550045967102051], ["5SrRNA", "44", 3.6578421592712402], ["5SrRNA", "45", 1.9516699314117432], ["5SrRNA", "54", 7.314117431640625], ["5SrRNA", "55", 6.652915954589844], ["5SrRNA", "56", 1.5154266357421875], ["5SrRNA", "57", 8.92793083190918]], "L6_23S-D2": [["L6", "1", 38.78517532348633], ["L6", "2", 12.714607238769531], ["L6", "3", 9.26887321472168], ["L6", "6", 11.9453125], ["L6", "7", 2.0275535583496094], ["L6", "57", 1.3445472717285156], ["L6", "58", 5.17326545715332], ["L6", "59", 15.656173706054688], ["L6", "172", 1.5907459259033203], ["23S-D6", "1034", 1.2268948554992676], ["23S-D6", "1035", 10.407586097717285], ["23S-D6", "1036", 16.729310989379883], ["23S-D6", "1048", 8.87331771850586], ["23S-D6", "1049", 1.5907416343688965], ["23S-D6", "1093", 4.510501861572266], ["23S-D6", "1094", 15.772319793701172], ["23S-D6", "1110", 2.314563751220703], ["23S-D6", "1111", 6.405448913574219], ["23S-D6", "1112", 4.585824966430664], ["23S-D6", "1113", 6.538053512573242]], "L6_23S-D5": [["L6", "153", 1.4796466827392578], ["L6", "156", 2.3503384590148926], ["L6", "157", 5.818002700805664], ["L6", "158", 2.7804441452026367], ["L6", "171", 8.963706016540527], ["L6", "174", 1.4405264854431152], ["L6", "175", 7.952980041503906], ["L6", "176", 23.75155258178711], ["23S-D6", "2526", 11.284280776977539], ["23S-D6", "2527", 3.07666015625], ["23S-D6", "2528", 5.448368072509766], ["23S-D6", "2529", 6.608440399169922], ["23S-D6", "2530", 1.3074960708618164], ["23S-D6", "2531", 19.19913673400879], ["23S-D6", "2532", 6.541604995727539]], "L6_23S-D6": [["L6", "1", 24.507633209228516], ["L6", "2", 3.4683122634887695], ["L6", "3", 8.927933692932129], ["L6", "4", 3.9286611080169678], ["L6", "7", 1.5154266357421875], ["L6", "36", 9.1358642578125], ["L6", "59", 5.867666244506836], ["L6", "62", 9.75191879272461], ["L6", "63", 4.585822582244873], ["L6", "64", 5.893320560455322], ["L6", "65", 4.523117542266846], ["L6", "66", 4.585818290710449], ["L6", "67", 1.1840265989303589], ["L6", "70", 3.0703883171081543], ["L6", "71", 3.8657655715942383], ["L6", "74", 1.5549676418304443], ["L6", "85", 3.4325103759765625], ["L6", "92", 11.711308479309082], ["L6", "94", 3.1434803009033203], ["L6", "108", 18.343751907348633], ["L6", "109", 1.5549638271331787], ["L6", "110", 6.212951183319092], ["L6", "111", 1.3723196983337402], ["L6", "138", 4.488035202026367], ["L6", "139", 1.9919798374176025], ["L6", "142", 13.474220275878906], ["L6", "143", 1.4405279159545898], ["L6", "146", 28.618255615234375], ["L6", "147", 15.481800079345703], ["L6", "149", 2.3861217498779297], ["L6", "150", 7.372955322265625], ["L6", "152", 15.63429069519043], ["L6", "158", 1.5154266357421875], ["L6", "160", 15.54130744934082], ["L6", "164", 6.140791893005371], ["L6", "175", 4.338346481323242], ["L6", "176", 30.30817985534668], ["23S-D6", "2653", 1.515427589416504], ["23S-D6", "2654", 1.3723206520080566], ["23S-D6", "2657", 4.0687360763549805], ["23S-D6", "2658", 14.745931625366211], ["23S-D6", "2659", 8.415815353393555], ["23S-D6", "2660", 2.0853233337402344], ["23S-D6", "2661", 5.095149040222168], ["23S-D6", "2666", 2.8229236602783203], ["23S-D6", "2667", 3.070389747619629], ["23S-D6", "2668", 2.018496036529541], ["23S-D6", "2743", 2.1170654296875], ["23S-D6", "2744", 1.3445489406585693], ["23S-D6", "2745", 11.883458137512207], ["23S-D6", "2746", 15.465986251831055], ["23S-D6", "2747", 1.6147706508636475], ["23S-D6", "2748", 3.070390462875366], ["23S-D6", "2749", 16.26136016845703], ["23S-D6", "2750", 4.510502815246582], ["23S-D6", "2751", 1.3445510864257812], ["23S-D6", "2752", 1.9834117889404297], ["23S-D6", "2757", 4.523113250732422], ["23S-D6", "2758", 9.971479415893555], ["23S-D6", "2759", 2.7910099029541016], ["23S-D6", "2760", 11.770404815673828], ["23S-D6", "2761", 1.344550371170044], ["23S-D6", "2762", 4.510499000549316]], "uL11_23S-D2": [["uL11", "4", 1.3723201751708984], ["uL11", "5", 5.3725996017456055], ["uL11", "6", 4.116960048675537], ["uL11", "7", 7.372971057891846], ["uL11", "8", 12.730740547180176], ["uL11", "9", 2.0853195190429688], ["uL11", "10", 17.218778610229492], ["uL11", "11", 2.018496513366699], ["uL11", "20", 10.677165985107422], ["uL11", "21", 19.135356903076172], ["uL11", "22", 5.097940444946289], ["uL11", "54", 1.3828144073486328], ["uL11", "71", 1.5154247283935547], ["uL11", "72", 2.275020122528076], ["uL11", "73", 9.6442232131958], ["uL11", "74", 6.608513355255127], ["uL11", "75", 2.7480506896972656], ["uL11", "83", 1.3828201293945312], ["uL11", "86", 10.120577812194824], ["uL11", "87", 5.336797714233398], ["uL11", "88", 29.01552391052246], ["uL11", "89", 7.854413032531738], ["uL11", "90", 3.0703940391540527], ["uL11", "91", 1.9042925834655762], ["uL11", "114", 9.198968887329102], ["uL11", "115", 2.027552366256714], ["uL11", "116", 2.7122409343719482], ["uL11", "117", 1.3723196983337402], ["uL11", "121", 27.695472717285156], ["uL11", "122", 6.652912616729736], ["uL11", "125", 1.4796496629714966], ["uL11", "126", 7.165035724639893], ["uL11", "127", 3.5429818630218506], ["uL11", "129", 22.95279312133789], ["uL11", "130", 6.105011463165283], ["uL11", "131", 7.448288440704346], ["uL11", "132", 5.988854885101318], ["uL11", "133", 6.7449212074279785], ["23S-D2", "1058", 8.243654251098633], ["23S-D2", "1059", 2.1028661727905273], ["23S-D2", "1060", 1.5766505002975464], ["23S-D2", "1061", 4.302567481994629], ["23S-D2", "1062", 4.001909255981445], ["23S-D2", "1063", 17.056730270385742], ["23S-D2", "1064", 14.23381519317627], ["23S-D2", "1068", 9.171640396118164], ["23S-D2", "1070", 1.871889591217041], ["23S-D2", "1076", 1.5549697875976562], ["23S-D2", "1077", 2.898244857788086], ["23S-D2", "1079", 26.452823638916016], ["23S-D2", "1080", 2.787149429321289], ["23S-D2", "1081", 14.273350715637207], ["23S-D2", "1082", 6.052151679992676], ["23S-D2", "1088", 14.297795295715332]], "L13_L20": [["L13", "2", 7.396984100341797], ["L13", "3", 17.14861297607422], ["L13", "4", 1.3828155994415283], ["L13", "5", 9.90464973449707], ["L13", "37", 17.4383487701416], ["L13", "38", 11.347780227661133], ["L13", "39", 5.448369026184082], ["L13", "40", 9.644232749938965], ["L13", "41", 3.790447235107422], ["L13", "42", 25.842369079589844], ["L13", "43", 3.6578407287597656], ["L13", "44", 4.625368118286133], ["L20", "60", 1.5154247283935547], ["L20", "61", 14.693358421325684], ["L20", "63", 1.8340116739273071], ["L20", "64", 2.9950766563415527], ["L20", "66", 2.2354793548583984], ["L20", "67", 5.782220840454102], ["L20", "68", 4.700682163238525], ["L20", "70", 7.396982192993164], ["L20", "71", 6.21295166015625], ["L20", "94", 8.560108184814453], ["L20", "96", 4.585821628570557], ["L20", "97", 2.1283884048461914], ["L20", "99", 10.86164665222168], ["L20", "100", 2.275017738342285], ["L20", "101", 36.52113723754883]], "L13_L21": [["L13", "1", 9.421363830566406], ["L13", "2", 3.7151317596435547], ["L21", "11", 4.523116111755371], ["L21", "12", 9.683755874633789], ["L21", "20", 10.30698013305664]], "L13_23S-D0": [["L13", "74", 5.097944259643555], ["L13", "75", 3.2084012031555176], ["L13", "78", 8.168340682983398], ["L13", "101", 4.227251052856445], ["L13", "104", 3.8174266815185547], ["L13", "105", 2.2750205993652344], ["L13", "109", 1.4796466827392578], ["L13", "114", 3.500711441040039], ["23S-D6", "2024", 16.96412467956543], ["23S-D6", "2025", 2.2750167846679688], ["23S-D6", "2038", 1.3445510864257812], ["23S-D6", "2039", 1.6187834739685059], ["23S-D6", "2040", 3.5429725646972656], ["23S-D6", "2041", 9.060543060302734], ["23S-D6", "2042", 27.94011688232422], ["23S-D6", "2620", 24.65055274963379]], "L13_23S-D1": [["L13", "1", 3.5071983337402344], ["L13", "4", 1.3796319961547852], ["L13", "5", 1.5549638271331787], ["L13", "6", 3.0703907012939453], ["L13", "13", 13.513763427734375], ["L13", "35", 3.8962650299072266], ["L13", "43", 9.021005630493164], ["L13", "44", 8.658670425415039], ["L13", "45", 3.5072007179260254], ["L13", "51", 8.963709831237793], ["L13", "108", 11.958782196044922], ["L13", "110", 8.340494155883789], ["L13", "111", 2.275017738342285], ["L13", "112", 3.380624532699585], ["L13", "114", 2.822927474975586], ["L13", "115", 6.676714897155762], ["L13", "118", 6.688686370849609], ["L13", "121", 14.13697338104248], ["L13", "123", 4.640773773193359], ["L13", "129", 14.396027565002441], ["L13", "130", 2.2750236988067627], ["23S-D6", "6", 10.995033264160156], ["23S-D6", "7", 15.824551582336426], ["23S-D6", "8", 15.02917766571045], ["23S-D6", "9", 10.482900619506836], ["23S-D6", "527", 9.904651641845703], ["23S-D6", "528", 1.3796327114105225], ["23S-D6", "529", 3.4298667907714844], ["23S-D6", "536", 4.263030052185059], ["23S-D6", "537", 4.550043106079102], ["23S-D6", "538", 1.6147737503051758], ["23S-D6", "556", 1.3128070831298828], ["23S-D6", "557", 9.039029121398926], ["23S-D6", "558", 1.53451669216156], ["23S-D6", "559", 10.610340118408203]], "L13_23S-D2": [["L13", "1", 1.8718948364257812], ["L13", "2", 6.349368572235107], ["L13", "4", 11.919240951538086], ["L13", "22", 2.862464427947998], ["L13", "23", 13.08322811126709], ["L13", "24", 19.367534637451172], ["L13", "25", 1.408128023147583], ["L13", "28", 1.3445496559143066], ["L13", "31", 1.8340139389038086], ["L13", "32", 22.022071838378906], ["L13", "35", 3.6182994842529297], ["L13", "37", 5.381195068359375], ["L13", "62", 4.510502815246582], ["L13", "63", 3.076658010482788], ["L13", "64", 2.5563488006591797], ["L13", "65", 5.988855838775635], ["L13", "66", 9.060546875], ["L13", "69", 2.067091941833496], ["L13", "70", 13.682137489318848], ["L13", "72", 2.9950754642486572], ["L13", "73", 2.0502395629882812], ["L13", "75", 14.781716346740723], ["L13", "79", 5.305877208709717], ["L13", "80", 14.229597091674805], ["L13", "82", 7.5808868408203125], ["L13", "101", 2.0184967517852783], ["L13", "102", 8.376274108886719], ["L13", "105", 15.656170845031738], ["L13", "106", 3.582521438598633], ["L13", "108", 3.8657655715942383], ["L13", "109", 37.24140167236328], ["23S-D6", "995", 28.401161193847656], ["23S-D6", "996", 1.3445549011230469], ["23S-D6", "1005", 7.988069534301758], ["23S-D6", "1006", 15.785013198852539], ["23S-D6", "1007", 8.093019485473633], ["23S-D6", "1008", 13.820655822753906], ["23S-D6", "1009", 7.95298957824707], ["23S-D6", "1010", 14.714162826538086], ["23S-D6", "1012", 5.228797912597656], ["23S-D6", "1020", 1.9516706466674805], ["23S-D6", "1021", 17.151952743530273], ["23S-D6", "1022", 10.443365097045898], ["23S-D6", "1130", 2.539700508117676], ["23S-D6", "1131", 12.395601272583008], ["23S-D6", "1132", 3.363048553466797], ["23S-D6", "1136", 6.281160354614258], ["23S-D6", "1137", 2.0853195190429688], ["23S-D6", "1138", 9.64798355102539], ["23S-D6", "1139", 18.683256149291992], ["23S-D6", "1140", 7.369205951690674], ["23S-D6", "1141", 1.5154255628585815], ["23S-D6", "1142A", 5.381198883056641], ["23S-D6", "1143", 24.21531867980957]], "L13_23S-D5": [["L13", "79", 1.5154274702072144], ["L13", "80", 6.076539993286133], ["23S-D6", "2514", 8.168333053588867], ["23S-D6", "2515", 11.088094711303711]], "L13_23S-D6": [["L13", "68", 5.345407485961914], ["L13", "74", 2.657357931137085], ["L13", "75", 1.3074991703033447], ["L13", "76", 25.264612197875977], ["L13", "78", 11.163411140441895], ["L13", "79", 2.4728755950927734], ["L13", "81", 10.99125862121582], ["L13", "83", 8.999490737915039], ["L13", "84", 9.904644012451172], ["L13", "85", 5.173269271850586], ["L13", "88", 3.070396900177002], ["L13", "89", 14.91431999206543], ["L13", "94", 6.5775909423828125], ["L13", "96", 2.7910079956054688], ["L13", "97", 2.060187339782715], ["L13", "100", 19.237274169921875], ["L13", "104", 6.248752593994141], ["L13", "117", 16.372451782226562], ["L13", "118", 6.1407880783081055], ["23S-D6", "2639", 12.130929946899414], ["23S-D6", "2640", 11.238739013671875], ["23S-D6", "2641", 9.683773040771484], ["23S-D6", "2642", 12.68260383605957], ["23S-D6", "2738", 2.9950709342956543], ["23S-D6", "2739", 2.822923421859741], ["23S-D6", "2767", 7.247297286987305], ["23S-D6", "2768", 8.99948501586914], ["23S-D6", "2769", 11.347770690917969], ["23S-D6", "2780", 17.74100112915039], ["23S-D6", "2781", 1.3796367645263672]], "L14_L19": [["L14", "64", 1.5154274702072144], ["L14", "68", 3.790449857711792], ["L14", "71", 2.822925090789795], ["L14", "73", 13.181787490844727], ["L14", "74", 3.8657679557800293], ["L14", "75", 1.4405266046524048], ["L14", "76", 6.14475154876709], ["L14", "77", 4.5462822914123535], ["L14", "78", 6.6085124015808105], ["L14", "79", 3.79044508934021], ["L14", "80", 3.964468002319336], ["L14", "81", 2.657355785369873], ["L14", "100", 19.40706443786621], ["L14", "101", 20.639257431030273], ["L14", "104", 2.995077133178711], ["L14", "107", 26.78003692626953], ["L14", "112", 18.02425765991211], ["L14", "119", 15.616628646850586], ["L14", "120", 11.847685813903809], ["L14", "121", 6.052146911621094], ["L14", "122", 9.723305702209473], ["L19", "32", 1.7989282608032227], ["L19", "33", 21.319759368896484], ["L19", "35", 9.683767318725586], ["L19", "36", 2.5563478469848633], ["L19", "41", 2.3107995986938477], ["L19", "43", 29.863895416259766], ["L19", "45", 8.96371078491211], ["L19", "62", 2.7476072311401367], ["L19", "65", 2.275017738342285], ["L19", "67", 4.103813171386719], ["L19", "68", 3.3947887420654297], ["L19", "69", 4.5231170654296875], ["L19", "70", 2.0275492668151855], ["L19", "71", 12.013504028320312], ["L19", "72", 1.440108060836792], ["L19", "73", 2.712242364883423], ["L19", "74", 18.095823287963867], ["L19", "75", 11.214122772216797], ["L19", "76", 1.5154266357421875], ["L19", "77", 25.264616012573242], ["L19", "80", 3.07039737701416], ["L19", "100", 6.900371551513672], ["L19", "103", 9.786989212036133], ["L19", "106", 4.377887725830078]], "L14_16S-5'": [["L14", "13", 1.1600685119628906], ["L14", "96", 7.819331169128418], ["L14", "97", 2.386120080947876], ["L14", "99", 3.829991340637207], ["L14", "104", 11.481538772583008], ["L14", "107", 2.6245555877685547], ["L14", "112", 9.608448028564453], ["L14", "115", 4.421209335327148], ["L14", "116", 1.4081287384033203], ["L14", "119", 16.7643985748291], ["L14", "120", 2.3503379821777344], ["L14", "121", 2.7804484367370605], ["16S-3'm", "337", 4.675849914550781], ["16S-3'm", "338", 3.58251953125], ["16S-3'm", "339", 1.5766496658325195], ["16S-3'm", "340", 1.614772081375122], ["16S-3'm", "343", 6.828001022338867], ["16S-3'm", "345", 5.097941875457764], ["16S-3'm", "346", 1.656907558441162], ["16S-3'm", "347", 2.72418212890625]], "L14_16S-3'm": [["L14", "45", 7.1804656982421875], ["L14", "46", 2.72418212890625], ["L14", "47", 1.7989311218261719], ["L14", "48", 6.860846519470215], ["L14", "49", 3.106173515319824], ["L14", "54", 2.3145580291748047], ["16S-3'm", "1421", 9.171645164489746], ["16S-3'm", "1422", 1.6147722005844116], ["16S-3'm", "1423", 1.534517526626587], ["16S-3'm", "1471", 2.0184898376464844], ["16S-3'm", "1472", 7.180469512939453]], "L14_23S-D0": [["L14", "1", 18.330463409423828], ["L14", "2", 3.542975902557373], ["L14", "3", 2.102870225906372], ["L14", "4", 12.021726608276367], ["L14", "5", 25.39132308959961], ["L14", "6", 3.8657708168029785], ["L14", "7", 4.616535663604736], ["L14", "31", 10.271202087402344], ["L14", "32", 2.275022268295288], ["L14", "66", 1.4796481132507324], ["L14", "67", 3.3124184608459473], ["L14", "68", 3.785679817199707], ["L14", "78", 1.554969310760498], ["L14", "82", 1.8718886375427246], ["23S-D6", "1664", 1.983412265777588], ["23S-D6", "1665", 17.816322326660156], ["23S-D6", "1666", 14.857034683227539], ["23S-D6", "1667", 12.395590782165527], ["23S-D6", "1668", 24.332416534423828], ["23S-D6", "1669", 2.027547836303711], ["23S-D6", "1995", 1.5549659729003906], ["23S-D6", "1996", 2.310800313949585]], "L14_23S-D4": [["L14", "5", 2.0601882934570312], ["L14", "7", 11.600215911865234], ["L14", "20", 1.614769697189331], ["L14", "22", 3.1457061767578125], ["L14", "42", 13.685909271240234], ["L14", "43", 1.379634141921997], ["L14", "44", 1.479649543762207], ["L14", "55", 16.297138214111328], ["L14", "57", 2.8229236602783203], ["23S-D6", "1951", 3.5825233459472656], ["23S-D6", "1952", 16.584138870239258], ["23S-D6", "1953", 1.3723220825195312], ["23S-D6", "1988", 24.144594192504883], ["23S-D6", "1989", 4.4562835693359375]], "L14_23S-D5": [["L14", "4", 3.8657712936401367], ["L14", "5", 5.448369979858398], ["L14", "22", 16.393970489501953], ["L14", "23", 17.056747436523438], ["L14", "24", 2.0184946060180664], ["L14", "25", 5.0226287841796875], ["L14", "27", 1.9919798374176025], ["L14", "28", 2.0601806640625], ["L14", "29", 3.829982042312622], ["L14", "40", 11.238733291625977], ["L14", "57", 1.5154228210449219], ["L14", "59", 7.408746719360352], ["23S-D6", "2545", 2.724184989929199], ["23S-D6", "2546", 3.9410781860351562], ["23S-D6", "2547", 7.448291778564453], ["23S-D6", "2548", 29.561227798461914], ["23S-D6", "2549", 1.4113736152648926], ["23S-D6", "2560", 2.6573596000671387], ["23S-D6", "2561", 13.341601371765137], ["23S-D6", "2562", 2.995075225830078], ["23S-D6", "2563", 3.7546730041503906], ["23S-D6", "2565", 1.4796488285064697], ["23S-D6", "2566", 10.861888885498047]], "L14_23S-D6": [["L14", "1", 16.640403747558594], ["L14", "26", 25.289411544799805], ["L14", "27", 9.608448028564453], ["L14", "28", 4.908840656280518], ["L14", "29", 2.275022268295288], ["L14", "30", 6.652917861938477], ["L14", "31", 4.084564208984375], ["L14", "32", 2.712242841720581], ["L14", "67", 27.632699966430664], ["L14", "68", 2.310800313949585], ["L14", "70", 3.5429811477661133], ["L14", "74", 21.675060272216797], ["L14", "76", 13.266281127929688], ["L14", "78", 2.235477924346924], ["23S-D6", "2648", 2.7241859436035156], ["23S-D6", "2673", 3.9159960746765137], ["23S-D6", "2674", 14.26959228515625], ["23S-D6", "2675", 13.302054405212402], ["23S-D6", "2676", 3.245391845703125], ["23S-D6", "2683", 31.22723960876465], ["23S-D6", "2684", 7.487828254699707], ["23S-D6", "2685", 14.025888442993164], ["23S-D6", "2726", 12.67884349822998], ["23S-D6", "2727", 6.60843563079834], ["23S-D6", "2728", 5.305871963500977]], "L15_L21": [["L15", "23", 1.5549676418304443], ["L15", "24", 3.432504415512085], ["L15", "25", 8.769289016723633], ["L15", "29", 1.5154247283935547], ["L21", "80", 10.610334396362305], ["L21", "82", 2.7122368812561035], ["L21", "83", 1.4401054382324219]], "L15_23S-D0": [["L15", "29", 14.101190567016602], ["L15", "30", 1.5154266357421875], ["L15", "35", 2.275022506713867], ["L15", "36", 2.8229198455810547], ["23S-D5", "565", 5.867663383483887], ["23S-D5", "566", 14.233808517456055], ["23S-D5", "567", 11.958778381347656], ["23S-D5", "568", 29.177003860473633]], "L15_23S-D1": [["L15", "38", 18.914337158203125], ["L15", "46", 9.00324821472168], ["L15", "47", 13.267698287963867], ["L15", "50", 8.963712692260742], ["L15", "51", 3.754666805267334], ["L15", "53", 1.5549640655517578], ["L15", "54", 4.580724716186523], ["L15", "60", 12.034099578857422], ["L15", "64", 2.3107967376708984], ["L15", "68", 30.972606658935547], ["L15", "69", 4.96533203125], ["L15", "70", 1.3074960708618164], ["L15", "71", 7.0014238357543945], ["L15", "72", 6.825069427490234], ["L15", "73", 19.539688110351562], ["L15", "74", 3.92867112159729], ["L15", "76", 6.1012420654296875], ["23S-D5", "194", 2.5714449882507324], ["23S-D5", "195", 3.109933614730835], ["23S-D5", "196", 6.90037727355957], ["23S-D5", "227", 2.2354798316955566], ["23S-D5", "228", 5.835926055908203], ["23S-D5", "244", 8.243663787841797], ["23S-D5", "245", 1.6950299739837646], ["23S-D5", "246", 5.817991256713867], ["23S-D5", "247", 1.3796329498291016], ["23S-D5", "249", 23.054704666137695], ["23S-D5", "250", 5.832575798034668], ["23S-D5", "251", 9.644220352172852], ["23S-D5", "252", 3.2103042602539062], ["23S-D5", "257", 5.097949981689453], ["23S-D5", "384", 4.220975875854492], ["23S-D5", "385", 3.582519292831421], ["23S-D5", "389", 17.470394134521484], ["23S-D5", "390", 3.4325013160705566], ["23S-D5", "411", 1.4796487092971802]], "L15_23S-D2": [["L15", "3", 3.905308723449707], ["L15", "4", 8.813077926635742], ["L15", "6", 6.541608810424805], ["L15", "7", 16.297136306762695], ["L15", "8", 11.199188232421875], ["L15", "9", 16.336685180664062], ["L15", "10", 7.952980041503906], ["L15", "11", 8.852622985839844], ["L15", "12", 1.4405279159545898], ["L15", "13", 2.275017023086548], ["L15", "14", 2.657358169555664], ["L15", "15", 15.029182434082031], ["L15", "16", 1.9400980472564697], ["L15", "17", 15.652406692504883], ["L15", "18", 3.865762710571289], ["L15", "19", 6.212944984436035], ["L15", "20", 7.172870635986328], ["L15", "21", 3.5429790019989014], ["L15", "22", 8.76930046081543], ["L15", "23", 5.800845146179199], ["L15", "24", 2.0925846099853516], ["L15", "25", 5.818000316619873], ["L15", "26", 5.9888505935668945], ["L15", "27", 1.5154283046722412], ["L15", "28", 8.545196533203125], ["L15", "29", 8.017709732055664], ["L15", "30", 3.865764617919922], ["L15", "31", 4.084562301635742], ["L15", "32", 6.0654683113098145], ["L15", "33", 5.1732683181762695], ["L15", "34", 7.465188980102539], ["L15", "35", 3.8604636192321777], ["L15", "36", 20.613567352294922], ["L15", "37", 2.02437686920166], ["L15", "38", 10.297517776489258], ["L15", "39", 2.523946523666382], ["L15", "40", 17.15196418762207], ["L15", "41", 2.275022506713867], ["L15", "42", 1.9042911529541016], ["L15", "43", 8.99339485168457], ["L15", "44", 4.742678165435791], ["L15", "45", 3.7546677589416504], ["L15", "46", 23.15325927734375], ["L15", "47", 7.95298957824707], ["L15", "48", 7.44828462600708], ["L15", "49", 2.0925843715667725], ["L15", "51", 14.612257957458496], ["L15", "52", 6.577599048614502], ["L15", "53", 5.304398536682129], ["L15", "54", 14.037883758544922], ["L15", "55", 2.092583656311035], ["L15", "65", 1.554969072341919], ["L15", "66", 19.292217254638672], ["L15", "67", 23.568939208984375], ["L15", "77", 17.81632423400879], ["L15", "79", 2.9950790405273438], ["L15", "80", 4.707590103149414], ["L15", "81", 8.725505828857422], ["L15", "82", 7.465188026428223], ["L15", "84", 29.020130157470703], ["L15", "87", 9.29753303527832], ["L15", "90", 3.8962674140930176], ["L15", "103", 17.825897216796875], ["L15", "104", 15.541313171386719], ["L15", "105", 4.550039291381836], ["L15", "106", 6.933213233947754], ["L15", "107", 3.2766103744506836], ["L15", "108", 7.701679229736328], ["L15", "113", 7.412505626678467], ["L15", "115", 6.065463542938232], ["L15", "116", 1.9919798374176025], ["L15", "117", 3.396693229675293], ["L15", "130", 1.8340129852294922], ["L15", "131", 3.0703964233398438], ["L15", "132", 2.092583656311035], ["L15", "133", 4.377889633178711], ["23S-D5", "587", 3.070396661758423], ["23S-D5", "588", 11.923006057739258], ["23S-D5", "589", 8.846498489379883], ["23S-D5", "596", 8.373747825622559], ["23S-D5", "597", 22.565244674682617], ["23S-D5", "598", 9.647994041442871], ["23S-D5", "599", 4.523117542266846], ["23S-D5", "603", 17.218772888183594], ["23S-D5", "604", 5.867664337158203], ["23S-D5", "621", 1.3796308040618896], ["23S-D5", "622", 1.6147730350494385], ["23S-D5", "623", 8.658672332763672], ["23S-D5", "624", 2.350339412689209], ["23S-D5", "625", 3.500711679458618], ["23S-D5", "626", 2.350338935852051], ["23S-D5", "627", 6.792915344238281], ["23S-D5", "631", 9.003246307373047], ["23S-D5", "632", 1.7989311218261719], ["23S-D5", "633", 11.750858306884766], ["23S-D5", "634", 4.036994934082031], ["23S-D5", "635", 6.971940994262695], ["23S-D5", "636", 1.65690279006958], ["23S-D5", "637", 20.563926696777344], ["23S-D5", "638", 10.390766143798828], ["23S-D5", "660", 12.857275009155273], ["23S-D5", "661", 3.4676599502563477], ["23S-D5", "662", 5.817996025085449], ["23S-D5", "663", 14.233813285827637], ["23S-D5", "664", 2.3503365516662598], ["23S-D5", "665", 9.44006061553955], ["23S-D5", "666", 15.788782119750977], ["23S-D5", "667", 8.591838836669922], ["23S-D5", "670", 10.518680572509766], ["23S-D5", "671", 1.393211841583252], ["23S-D5", "672", 8.701096534729004], ["23S-D5", "804", 9.904659271240234], ["23S-D5", "805", 27.783342361450195], ["23S-D5", "806", 6.212954521179199], ["23S-D5", "807", 8.56559944152832], ["23S-D5", "808", 3.8174285888671875], ["23S-D5", "810", 1.5549638271331787], ["23S-D5", "811", 1.5766496658325195], ["23S-D5", "812", 3.0703952312469482], ["23S-D5", "813", 6.087234020233154], ["23S-D5", "814", 11.293249130249023], ["23S-D5", "815", 5.460288047790527], ["23S-D5", "819", 2.5563478469848633], ["23S-D5", "824", 1.5549626350402832], ["23S-D5", "825", 21.220672607421875], ["23S-D5", "826", 1.5154261589050293], ["23S-D5", "831", 9.533126831054688], ["23S-D5", "832", 2.2750186920166016], ["23S-D5", "833", 18.819622039794922], ["23S-D5", "834", 2.4728736877441406], ["23S-D5", "941", 1.479649543762207], ["23S-D5", "942", 15.501771926879883], ["23S-D5", "943", 3.8657660484313965], ["23S-D5", "944", 1.3445520401000977], ["23S-D5", "1188", 6.573354721069336], ["23S-D5", "1189", 9.096322059631348], ["23S-D5", "1190", 1.656905174255371], ["23S-D5", "1191", 4.152770519256592], ["23S-D5", "1192", 5.126894950866699], ["23S-D5", "1193", 2.755927085876465], ["23S-D5", "1194", 1.6147745847702026], ["23S-D5", "1195", 8.591843605041504], ["23S-D5", "1196", 7.396981239318848], ["23S-D5", "1197", 5.867669105529785], ["23S-D5", "1202", 11.989974975585938], ["23S-D5", "1203", 6.61337423324585], ["23S-D5", "1242", 9.421360969543457], ["23S-D5", "1243", 5.818000316619873], ["23S-D5", "1244", 8.415813446044922], ["23S-D5", "1245", 2.310800552368164], ["23S-D5", "1247", 7.656209945678711], ["23S-D5", "1249", 9.421350479125977], ["23S-D5", "1250", 7.851077556610107]], "L15_23S-D5": [["L15", "36", 2.350343704223633], ["L15", "52", 1.5549653768539429], ["L15", "54", 4.6758575439453125], ["L15", "55", 6.652917861938477], ["L15", "56", 6.144749641418457], ["L15", "58", 31.917524337768555], ["L15", "60", 16.544828414916992], ["L15", "61", 3.0703964233398438], ["L15", "62", 2.0853214263916016], ["L15", "63", 10.271204948425293], ["L15", "64", 2.780444860458374], ["L15", "65", 2.787148952484131], ["L15", "66", 1.5154266357421875], ["L15", "67", 2.7446415424346924], ["L15", "68", 3.276611804962158], ["L15", "69", 2.780449151992798], ["L15", "70", 3.826223850250244], ["L15", "72", 1.5549689531326294], ["L15", "73", 9.936397552490234], ["L15", "74", 12.526923179626465], ["L15", "75", 1.5907447338104248], ["L15", "77", 2.9950709342956543], ["23S-D5", "2358", 7.32877254486084], ["23S-D5", "2359", 16.513092041015625], ["23S-D5", "2360", 3.7904491424560547], ["23S-D5", "2392", 4.774426460266113], ["23S-D5", "2393", 13.9505615234375], ["23S-D5", "2394", 8.207874298095703], ["23S-D5", "2395", 22.447574615478516], ["23S-D5", "2404", 6.140781402587891], ["23S-D5", "2405", 10.195898056030273], ["23S-D5", "2406", 3.0703940391540527], ["23S-D5", "2412", 6.865013122558594], ["23S-D5", "2413", 18.817977905273438], ["23S-D5", "2414", 1.515427589416504], ["23S-D5", "2415", 12.678848266601562], ["23S-D5", "2416", 9.719549179077148], ["23S-D5", "2417", 13.788904190063477], ["23S-D5", "2428", 1.4113788604736328], ["23S-D5", "2429", 22.600318908691406], ["23S-D5", "2446", 1.5154271125793457], ["23S-D5", "2448", 13.385820388793945]], "L16_23S-D2": [["L16", "3", 2.0184974670410156], ["L16", "4", 3.8299856185913086], ["L16", "5", 5.268585205078125], ["L16", "6", 1.3399205207824707], ["L16", "7", 1.440108060836792], ["L16", "8", 2.0925779342651367], ["L16", "9", 6.688692092895508], ["L16", "11", 17.33643341064453], ["L16", "12", 6.785521984100342], ["L16", "13", 2.5239484310150146], ["L16", "14", 2.8162553310394287], ["L16", "15", 7.396980285644531], ["L16", "16", 1.4081292152404785], ["L16", "17", 1.339921474456787], ["L16", "18", 5.902747631072998], ["L16", "19", 7.448286056518555], ["L16", "20", 3.2766127586364746], ["L16", "21", 2.4377942085266113], ["L16", "22", 5.37259578704834], ["L16", "23", 2.0601882934570312], ["L16", "24", 4.032682418823242], ["L16", "26", 2.1028690338134766], ["L16", "28", 8.528362274169922], ["L16", "29", 2.995075225830078], ["L16", "41", 3.1457104682922363], ["L16", "60", 1.8360824584960938], ["L16", "63", 21.775169372558594], ["L16", "65", 4.585814952850342], ["L16", "66", 2.095992088317871], ["L16", "67", 2.314561367034912], ["L16", "68", 1.3445515632629395], ["L16", "69", 8.376264572143555], ["L16", "71", 4.625019550323486], ["L16", "72", 8.117246627807617], ["L16", "74", 17.852102279663086], ["L16", "75", 9.904664039611816], ["L16", "76", 2.9950718879699707], ["L16", "77", 6.125264644622803], ["L16", "83", 4.377891540527344], ["L16", "84", 4.152764320373535], ["L16", "86", 1.4401090145111084], ["L16", "87", 5.381192684173584], ["L16", "88", 1.8360837697982788], ["L16", "96", 2.085322380065918], ["L16", "98", 7.621076583862305], ["L16", "101", 7.484666347503662], ["L16", "119", 2.8229236602783203], ["L16", "123", 9.920928955078125], ["L16", "125", 4.589942932128906], ["L16", "126", 1.1600685119628906], ["L16", "127", 1.1600685119628906], ["L16", "128", 6.176558494567871], ["L16", "130", 7.2976531982421875], ["23S-D5", "861", 1.5549678802490234], ["23S-D5", "862", 4.302574157714844], ["23S-D5", "863", 1.6147738695144653], ["23S-D5", "864", 3.327965259552002], ["23S-D5", "868", 6.573354721069336], ["23S-D5", "869", 3.8299903869628906], ["23S-D5", "870", 17.264665603637695], ["23S-D5", "871", 6.122313976287842], ["23S-D5", "872", 9.024772644042969], ["23S-D5", "873", 3.030853271484375], ["23S-D5", "874", 7.956329345703125], ["23S-D5", "905", 1.160069465637207], ["23S-D5", "906", 1.515427827835083], ["23S-D5", "907", 1.6147737503051758], ["23S-D5", "908", 7.58089542388916], ["23S-D5", "909", 7.408740520477295], ["23S-D5", "910", 9.230718612670898], ["23S-D5", "911", 5.09794807434082], ["23S-D5", "912", 3.6329424381256104], ["23S-D5", "952", 3.1914243698120117], ["23S-D5", "953", 13.230508804321289], ["23S-D5", "954", 14.198038101196289], ["23S-D5", "955", 9.759084701538086], ["23S-D5", "956", 3.2335565090179443], ["23S-D5", "957", 26.095773696899414], ["23S-D5", "958", 2.235480785369873], ["23S-D5", "959", 5.304389953613281], ["23S-D5", "960", 2.7446374893188477], ["23S-D5", "962", 8.769303321838379], ["23S-D5", "1029", 6.764011383056641], ["23S-D5", "1030", 13.986346244812012], ["23S-D5", "1031", 16.344358444213867], ["23S-D5", "1076", 1.798929214477539], ["23S-D5", "1118", 3.111739158630371]], "L16_23S-D5": [["L16", "1", 3.088245391845703], ["L16", "9", 3.790452480316162], ["L16", "10", 3.8604578971862793], ["L16", "11", 3.432502031326294], ["L16", "13", 39.88542938232422], ["L16", "43", 2.9950733184814453], ["L16", "45", 6.154055595397949], ["L16", "46", 1.4796490669250488], ["L16", "48", 1.5549683570861816], ["L16", "49", 5.420730113983154], ["L16", "52", 2.2354822158813477], ["L16", "56", 15.133461952209473], ["L16", "57", 3.905308723449707], ["L16", "59", 15.050456047058105], ["L16", "76", 17.776782989501953], ["L16", "79", 12.754161834716797], ["L16", "80", 3.1760058403015137], ["L16", "81", 2.275022506713867], ["L16", "82", 5.932861804962158], ["L16", "83", 3.8962717056274414], ["L16", "84", 2.816251754760742], ["L16", "85", 10.89769172668457], ["L16", "86", 9.489561080932617], ["L16", "87", 7.497588157653809], ["L16", "116", 2.472874641418457], ["L16", "119", 10.177425384521484], ["L16", "120", 1.312807559967041], ["L16", "123", 25.89653968811035], ["L16", "124", 2.2354815006256104], ["L16", "125", 1.307497501373291], ["L16", "126", 8.265169143676758], ["23S-D5", "2249", 5.228804111480713], ["23S-D5", "2250", 1.3074991703033447], ["23S-D5", "2251", 7.279035568237305], ["23S-D5", "2252", 1.9834117889404297], ["23S-D5", "2254", 4.840630531311035], ["23S-D5", "2255", 2.7446415424346924], ["23S-D5", "2263", 2.7241873741149902], ["23S-D5", "2264", 1.3445491790771484], ["23S-D5", "2265", 2.8982410430908203], ["23S-D5", "2266", 1.1600666046142578], ["23S-D5", "2275", 7.533688545227051], ["23S-D5", "2276", 5.9344892501831055], ["23S-D5", "2277", 1.656907558441162], ["23S-D5", "2278", 11.088091850280762], ["23S-D5", "2279", 1.1600685119628906], ["23S-D5", "2450", 3.2103097438812256], ["23S-D5", "2451", 2.085320472717285], ["23S-D5", "2459", 2.1997036933898926], ["23S-D5", "2460", 9.608443260192871], ["23S-D5", "2466", 15.941054344177246], ["23S-D5", "2467", 11.998326301574707], ["23S-D5", "2468", 8.927931785583496], ["23S-D5", "2469", 16.411998748779297], ["23S-D5", "2470", 14.714149475097656], ["23S-D5", "2482", 3.3642964363098145], ["23S-D5", "2483", 28.436233520507812], ["23S-D5", "2484", 4.661141395568848], ["23S-D5", "2485", 14.309128761291504], ["23S-D5", "2486", 9.683762550354004], ["23S-D5", "2493", 27.829124450683594], ["23S-D5", "2494", 2.692440986633301], ["23S-D5", "2495", 14.74593734741211], ["23S-D5", "2496", 8.560111045837402], ["23S-D5", "2497", 5.304394721984863]], "L16_5SrRNA": [["L16", "15", 3.210308074951172], ["L16", "16", 5.345415115356445], ["L16", "17", 6.1805548667907715], ["L16", "18", 9.798633575439453], ["L16", "19", 8.701092720031738], ["L16", "20", 7.62108039855957], ["L16", "38", 2.3503425121307373], ["L16", "39", 16.062057495117188], ["L16", "141", 5.17326545715332], ["5SrRNA", "78", 4.302569389343262], ["5SrRNA", "79", 1.411376953125], ["5SrRNA", "80", 1.5345158576965332], ["5SrRNA", "90", 2.5905327796936035], ["5SrRNA", "91", 1.6569077968597412], ["5SrRNA", "92", 29.81586456298828], ["5SrRNA", "103", 1.3445501327514648], ["5SrRNA", "104", 15.029173851013184]], "L17_L22": [["L17", "101", 13.986339569091797], ["L17", "102", 3.50071120262146], ["L17", "103", 1.1600685119628906], ["L17", "104", 6.60843563079834], ["L17", "105", 1.590744972229004], ["L17", "108", 11.7508544921875], ["L22", "37", 7.296367645263672], ["L22", "38", 7.293878555297852], ["L22", "40", 8.376270294189453], ["L22", "42", 2.8229260444641113]], "L17_23S-D0": [["L17", "1", 29.088340759277344], ["L17", "2", 20.9620361328125], ["L17", "5", 10.443361282348633], ["L17", "6", 2.755929946899414], ["L17", "8", 2.822925567626953], ["L17", "9", 3.432504653930664], ["L17", "10", 3.1457114219665527], ["L17", "11", 2.8162524700164795], ["L17", "12", 3.7151317596435547], ["L17", "13", 5.212801456451416], ["L17", "17", 3.176008462905884], ["L17", "37", 3.582519292831421], ["L17", "39", 4.302577018737793], ["L17", "40", 2.1028709411621094], ["L17", "103", 2.712238311767578], ["L17", "104", 2.7804489135742188], ["L17", "105", 19.323184967041016], ["L17", "106", 29.106842041015625], ["L17", "107", 1.515427589416504], ["L17", "108", 14.025883674621582], ["L17", "109", 20.277769088745117], ["L17", "110", 2.275022506713867], ["23S-D6", "1648", 1.2268943786621094], ["23S-D6", "1649", 1.3128068447113037], ["23S-D6", "1650", 7.372971534729004], ["23S-D6", "1651", 6.764007568359375], ["23S-D6", "1652", 2.7871475219726562], ["23S-D6", "1653", 3.6182966232299805], ["23S-D6", "1654", 1.5766479969024658], ["23S-D6", "1655", 8.927933692932129], ["23S-D6", "1999", 11.805492401123047], ["23S-D6", "2000", 9.683769226074219], ["23S-D6", "2001", 1.3796348571777344], ["23S-D6", "2002", 17.812570571899414], ["23S-D6", "2003", 28.92237091064453], ["23S-D6", "2008", 12.476103782653809], ["23S-D6", "2009", 1.5907459259033203], ["23S-D6", "2010", 1.4796485900878906]], "L17_23S-D3": [["L17", "12", 30.616546630859375], ["L17", "13", 15.462224960327148], ["L17", "15", 3.398124933242798], ["L17", "16", 6.0654616355896], ["L17", "19", 24.02866554260254], ["L17", "20", 5.1732635498046875], ["L17", "22", 8.927928924560547], ["L17", "23", 1.4401073455810547], ["L17", "24", 16.544597625732422], ["L17", "26", 2.0670909881591797], ["L17", "27", 13.22674560546875], ["L17", "31", 5.857542991638184], ["L17", "33", 4.777760982513428], ["L17", "34", 2.2750208377838135], ["L17", "35", 3.828059434890747], ["L17", "36", 3.6578359603881836], ["L17", "40", 24.04384994506836], ["L17", "60", 43.152488708496094], ["L17", "63", 11.786637306213379], ["L17", "64", 4.474727153778076], ["L17", "67", 27.138599395751953], ["L17", "71", 3.5825181007385254], ["L17", "72", 1.411376953125], ["L17", "73", 15.029173851013184], ["L17", "77", 16.322160720825195], ["L17", "104", 2.3503427505493164], ["L17", "105", 5.629103660583496], ["L17", "106", 7.328774452209473], ["L17", "107", 1.5907464027404785], ["23S-D6", "1275", 1.4113770723342896], ["23S-D6", "1276", 1.5154247283935547], ["23S-D6", "1277", 15.749227523803711], ["23S-D6", "1278", 16.90610122680664], ["23S-D6", "1279", 12.034103393554688], ["23S-D6", "1285", 16.799484252929688], ["23S-D6", "1286", 9.135858535766602], ["23S-D6", "1287", 1.5345150232315063], ["23S-D6", "1288", 11.249205589294434], ["23S-D6", "1293", 1.4113731384277344], ["23S-D6", "1294", 3.7151284217834473], ["23S-D6", "1295", 11.958792686462402], ["23S-D6", "1326", 2.6573591232299805], ["23S-D6", "1327", 6.652917861938477], ["23S-D6", "1328", 6.761173248291016], ["23S-D6", "1452", 6.541609764099121], ["23S-D6", "1453", 9.533126831054688], ["23S-D6", "1455", 10.271209716796875]], "L17_23S-D6": [["L17", "1", 1.3399200439453125], ["L17", "2", 1.3074960708618164], ["L17", "3", 5.593297481536865], ["L17", "4", 4.1203718185424805], ["L17", "5", 6.025924205780029], ["L17", "6", 4.804821014404297], ["L17", "7", 2.780449867248535], ["L17", "8", 12.597375869750977], ["L17", "13", 17.88789176940918], ["L17", "14", 1.836085557937622], ["L17", "15", 24.505020141601562], ["L17", "17", 2.1028690338134766], ["L17", "18", 35.80104064941406], ["L17", "22", 2.7476062774658203], ["L17", "38", 4.550040245056152], ["L17", "42", 7.921236515045166], ["L17", "43", 3.4298744201660156], ["L17", "45", 5.4960527420043945], ["L17", "46", 23.365903854370117], ["L17", "49", 1.3074967861175537], ["L17", "50", 1.1840245723724365], ["L17", "53", 6.710204124450684], ["L17", "54", 7.484067916870117], ["L17", "57", 26.239704132080078], ["L17", "59", 5.90274715423584], ["L17", "60", 1.3074967861175537], ["L17", "61", 13.54952335357666], ["L17", "64", 2.622274875640869], ["L17", "65", 29.05129623413086], ["L17", "67", 4.589942455291748], ["L17", "68", 5.022627830505371], ["L17", "71", 14.612256050109863], ["L17", "73", 3.715129852294922], ["L17", "90", 6.065468788146973], ["L17", "91", 2.712242603302002], ["L17", "92", 23.201282501220703], ["L17", "93", 8.701093673706055], ["L17", "94", 1.307499885559082], ["L17", "95", 1.4796496629714966], ["L17", "96", 3.542973756790161], ["L17", "97", 3.9644737243652344], ["L17", "98", 28.087528228759766], ["L17", "99", 8.720003128051758], ["L17", "103", 4.84063720703125], ["L17", "117", 1.5907416343688965], ["23S-D6", "2688", 7.247297286987305], ["23S-D6", "2689", 2.7241830825805664], ["23S-D6", "2690", 2.9197568893432617], ["23S-D6", "2691", 2.0184974670410156], ["23S-D6", "2692", 9.751917839050293], ["23S-D6", "2701", 1.3128085136413574], ["23S-D6", "2702", 22.294836044311523], ["23S-D6", "2705", 1.1840276718139648], ["23S-D6", "2706", 1.3796334266662598], ["23S-D6", "2707", 1.5549678802490234], ["23S-D6", "2708", 14.309133529663086], ["23S-D6", "2709", 12.034099578857422], ["23S-D6", "2710", 28.50305938720703], ["23S-D6", "2712A", 18.099578857421875], ["23S-D6", "2713", 32.419071197509766], ["23S-D6", "2714", 2.085317611694336], ["23S-D6", "2721", 3.143479108810425], ["23S-D6", "2722", 1.5154253244400024], ["23S-D6", "2723", 14.233800888061523], ["23S-D6", "2724", 1.3796310424804688], ["23S-D6", "2816", 10.310751914978027], ["23S-D6", "2817", 5.932862281799316], ["23S-D6", "2818", 2.018493175506592], ["23S-D6", "2819", 11.958221435546875], ["23S-D6", "2820", 6.573350429534912], ["23S-D6", "2821", 1.3723182678222656], ["23S-D6", "2822", 6.520824432373047], ["23S-D6", "2837", 11.325643539428711], ["23S-D6", "2838", 1.5907421112060547], ["23S-D6", "2839", 13.341593742370605], ["23S-D6", "2840", 14.781715393066406], ["23S-D6", "2841", 1.6147706508636475], ["23S-D6", "2850", 7.380937576293945], ["23S-D6", "2851", 5.330711364746094], ["23S-D6", "2852", 7.408740997314453], ["23S-D6", "2869", 5.38154411315918], ["23S-D6", "2870", 1.6147738695144653], ["23S-D6", "2871", 6.140780448913574], ["23S-D6", "2872", 11.319367408752441], ["23S-D6", "2873", 4.377890110015869], ["23S-D6", "2874", 4.510504722595215], ["23S-D6", "2880", 9.608453750610352], ["23S-D6", "2881", 16.659469604492188], ["23S-D6", "2882", 15.616613388061523], ["23S-D6", "2883", 11.214122772216797]], "L18_23S-D5": [["L18", "11", 1.3445510864257812], ["L18", "12", 5.893321990966797], ["L18", "13", 1.8340129852294922], ["L18", "14", 14.526339530944824], ["L18", "15", 3.8491663932800293], ["L18", "16", 15.514213562011719], ["L18", "17", 2.657358169555664], ["L18", "18", 2.067091464996338], ["L18", "19", 20.48570442199707], ["L18", "20", 1.8360810279846191], ["L18", "21", 28.280155181884766], ["L18", "22", 13.553290367126465], ["L18", "84", 19.442893981933594], ["L18", "85", 8.591851234436035], ["L18", "86", 2.3107972145080566], ["L18", "87", 2.0601847171783447], ["L18", "89", 1.379634141921997], ["L18", "91", 1.4796496629714966], ["L18", "92", 2.2750191688537598], ["L18", "93", 1.4405241012573242], ["L18", "94", 1.5907468795776367], ["L18", "105", 8.591841697692871], ["L18", "106", 1.5549652576446533], ["L18", "107", 6.659263610839844], ["L18", "108", 20.88671875], ["23S-D5", "2292", 15.031547546386719], ["23S-D5", "2293", 10.479140281677246], ["23S-D5", "2294", 1.6569035053253174], ["23S-D5", "2295", 4.774421691894531], ["23S-D5", "2296", 2.0502395629882812], ["23S-D5", "2318", 3.244211196899414], ["23S-D5", "2319", 2.160792350769043], ["23S-D5", "2334", 18.099573135375977], ["23S-D5", "2335", 2.018495559692383], ["23S-D5", "2376", 3.1434855461120605], ["23S-D5", "2377", 3.7546730041503906], ["23S-D5", "2378", 6.652919769287109], ["23S-D5", "2379", 5.381194114685059], ["23S-D5", "2380", 9.230707168579102]], "L18_5SrRNA": [["L18", "12", 8.12879753112793], ["L18", "17", 1.4113759994506836], ["L18", "25", 2.556349039077759], ["L18", "27", 2.3503427505493164], ["L18", "29", 6.975699424743652], ["L18", "30", 1.3796334266662598], ["L18", "31", 1.5549638271331787], ["L18", "32", 1.4796473979949951], ["L18", "33", 3.754672050476074], ["L18", "34", 16.508827209472656], ["L18", "36", 1.515428066253662], ["L18", "38", 3.0703952312469482], ["L18", "40", 8.168333053588867], ["L18", "43", 1.5907468795776367], ["L18", "45", 1.4081238508224487], ["L18", "46", 1.5549638271331787], ["L18", "47", 5.268582344055176], ["L18", "50", 25.140018463134766], ["L18", "52", 3.7509069442749023], ["L18", "54", 8.626935958862305], ["L18", "55", 4.585820198059082], ["L18", "60", 1.379638671875], ["L18", "61", 5.09794807434082], ["L18", "62", 1.440107822418213], ["L18", "63", 22.02207374572754], ["L18", "91", 13.114971160888672], ["L18", "92", 1.554969072341919], ["L18", "93", 9.129054069519043], ["L18", "95", 1.5154259204864502], ["L18", "96", 24.637630462646484], ["L18", "97", 1.554966688156128], ["5SrRNA", "6", 16.411178588867188], ["5SrRNA", "7", 5.857537746429443], ["5SrRNA", "8", 17.81631851196289], ["5SrRNA", "9", 10.642087936401367], ["5SrRNA", "27", 12.055617332458496], ["5SrRNA", "28", 9.719545364379883], ["5SrRNA", "29", 2.160470962524414], ["5SrRNA", "30", 2.128392457962036], ["5SrRNA", "31", 12.957877159118652], ["5SrRNA", "37", 2.0184993743896484], ["5SrRNA", "38", 5.3454084396362305], ["5SrRNA", "39", 1.5154266357421875], ["5SrRNA", "46", 2.085322380065918], ["5SrRNA", "47", 5.0621657371521], ["5SrRNA", "48", 15.465993881225586], ["5SrRNA", "49", 2.4622886180877686], ["5SrRNA", "50", 5.381195545196533], ["5SrRNA", "51", 11.316038131713867], ["5SrRNA", "52", 2.0277843475341797], ["5SrRNA", "113", 1.9165840148925781], ["5SrRNA", "114", 7.656217575073242], ["5SrRNA", "115", 7.448286056518555], ["5SrRNA", "116", 3.884244441986084], ["5SrRNA", "117", 14.70638370513916]], "L19_16S-5'": [["L19", "35", 8.924168586730957], ["L19", "36", 11.316032409667969], ["L19", "41", 3.8262252807617188], ["16S-3'm", "345", 19.87965202331543], ["16S-3'm", "346", 4.661136627197266]], "L19_16S-3'm": [["L19", "106", 13.150045394897461], ["L19", "107", 7.656218528747559], ["L19", "108", 5.560899257659912], ["L19", "109", 1.5907464027404785], ["L19", "111", 8.30094051361084], ["L19", "112", 4.9412384033203125], ["L19", "115", 23.819751739501953], ["L19", "117", 2.504615306854248], ["L19", "118", 18.611705780029297], ["L19", "119", 1.3723204135894775], ["L19", "121", 14.742166519165039], ["L19", "122", 30.58837890625], ["L19", "125", 5.137487411499023], ["16S-3'm", "1431", 11.238727569580078], ["16S-3'm", "1432", 29.561229705810547], ["16S-3'm", "1433", 2.0502376556396484], ["16S-3'm", "1442", 7.400382995605469], ["16S-3'm", "1442A", 23.274269104003906], ["16S-3'm", "1442B", 6.860841751098633], ["16S-3'm", "1443", 12.678844451904297], ["16S-3'm", "1462", 1.2777247428894043], ["16S-3'm", "1463", 14.821247100830078], ["16S-3'm", "1464", 2.17818546295166], ["16S-3'm", "1465", 1.6147738695144653]], "L19_23S-D4": [["L19", "95", 11.923008918762207], ["L19", "96", 12.678844451904297], ["L19", "101", 14.269577026367188], ["L19", "105", 12.546226501464844], ["L19", "112", 2.018495559692383], ["L19", "113", 7.851072311401367], ["23S-D6", "1753", 9.647991180419922], ["23S-D6", "1754", 1.6147730350494385], ["23S-D6", "1755", 3.4325084686279297]], "L19_23S-D6": [["L19", "1", 1.4081306457519531], ["L19", "2", 5.9530415534973145], ["L19", "3", 1.4405266046524048], ["L19", "4", 15.691935539245605], ["L19", "5", 2.744640827178955], ["L19", "21", 1.5549688339233398], ["L19", "23", 8.967469215393066], ["L19", "24", 3.542983055114746], ["L19", "51", 2.178187608718872], ["L19", "52", 7.886157989501953], ["L19", "53", 2.350339412689209], ["L19", "54", 20.3973331451416], ["L19", "55", 1.4401087760925293], ["L19", "56", 13.47352409362793], ["L19", "58", 5.448370933532715], ["L19", "60", 1.4796490669250488], ["L19", "62", 4.546281814575195], ["L19", "73", 3.178558349609375], ["L19", "75", 8.927932739257812], ["L19", "93", 24.903179168701172], ["L19", "94", 19.269018173217773], ["L19", "95", 1.4796497821807861], ["L19", "96", 3.9410877227783203], ["L19", "97", 7.860743045806885], ["L19", "98", 2.095989942550659], ["L19", "100", 15.616628646850586], ["L19", "101", 1.1840260028839111], ["L19", "119", 1.3723204135894775], ["23S-D6", "2682", 2.898244857788086], ["23S-D6", "2683", 13.23050308227539], ["23S-D6", "2684", 1.656906008720398], ["23S-D6", "2685", 29.141921997070312], ["23S-D6", "2693", 5.800847053527832], ["23S-D6", "2694", 5.0979413986206055], ["23S-D6", "2716", 4.558189392089844], ["23S-D6", "2717", 2.4728751182556152], ["23S-D6", "2718", 2.9950737953186035], ["23S-D6", "2719", 6.785521984100342], ["23S-D6", "2720", 7.408744812011719], ["23S-D6", "2721", 11.029632568359375], ["23S-D6", "2843", 7.952980041503906], ["23S-D6", "2844", 3.8491628170013428], ["23S-D6", "2845", 17.02095603942871], ["23S-D6", "2846", 2.2354822158813477], ["23S-D6", "2847", 13.722082138061523], ["23S-D6", "2848", 5.782223224639893], ["23S-D6", "2849", 3.109935760498047], ["23S-D6", "2862", 2.0184974670410156], ["23S-D6", "2863", 25.038110733032227], ["23S-D6", "2864", 2.9950695037841797], ["23S-D6", "2865", 3.363048553466797], ["23S-D6", "2866", 3.363049030303955], ["23S-D6", "2867", 2.571446418762207], ["23S-D6", "2875", 9.970766067504883], ["23S-D6", "2876", 7.372962951660156], ["23S-D6", "2877", 2.01849365234375]], "L20_L21": [["L20", "16", 2.3503360748291016], ["L20", "20", 2.2750244140625], ["L20", "39", 4.742683410644531], ["L20", "40", 1.5191912651062012], ["L20", "41", 1.5549676418304443], ["L20", "43", 16.3366756439209], ["L20", "44", 3.0703959465026855], ["L20", "46", 5.3454132080078125], ["L20", "47", 8.491121292114258], ["L20", "50", 8.128793716430664], ["L20", "86", 2.724180221557617], ["L20", "87", 2.3107967376708984], ["L20", "88", 2.275017738342285], ["L20", "89", 1.3723204135894775], ["L20", "90", 3.6182949542999268], ["L20", "91", 2.7241837978363037], ["L20", "92", 1.4401096105575562], ["L20", "94", 8.20788288116455], ["L20", "95", 2.3503410816192627], ["L20", "97", 3.178560733795166], ["L20", "98", 3.79044771194458], ["L20", "101", 1.4796497821807861], ["L20", "102", 8.41580581665039], ["L20", "105", 26.095767974853516], ["L20", "108", 4.585813522338867], ["L20", "109", 4.338345527648926], ["L20", "112", 6.065467834472656], ["L21", "2", 3.1457090377807617], ["L21", "4", 3.750908136367798], ["L21", "6", 8.168338775634766], ["L21", "9", 19.237262725830078], ["L21", "10", 1.4401063919067383], ["L21", "11", 2.81284761428833], ["L21", "13", 12.54623794555664], ["L21", "39", 9.68376350402832], ["L21", "40", 5.818002700805664], ["L21", "42", 2.5396995544433594], ["L21", "43", 2.018495559692383], ["L21", "46", 5.295623779296875], ["L21", "47", 2.199702024459839], ["L21", "48", 1.3723201751708984], ["L21", "49", 2.822922706604004], ["L21", "50", 6.688686370849609], ["L21", "70", 23.330114364624023], ["L21", "71", 15.20028018951416], ["L21", "72", 2.2354800701141357], ["L21", "73", 5.956450939178467], ["L21", "74", 4.338352203369141], ["L21", "75", 2.712242603302002], ["L21", "82", 3.030851364135742], ["L21", "84", 2.8624629974365234]], "L20_23S-D0": [["L20", "3", 1.5154247283935547], ["L20", "4", 1.3445510864257812], ["L20", "5", 5.345419883728027], ["L20", "6", 3.396697998046875], ["L20", "7", 8.305533409118652], ["L20", "9", 4.661142349243164], ["L20", "10", 1.590745449066162], ["L20", "11", 3.1061692237854004], ["L20", "13", 16.300891876220703], ["L20", "14", 8.132563591003418], ["L20", "25", 4.068737983703613], ["L20", "26", 7.580898284912109], ["L20", "27", 4.616532325744629], ["L20", "28", 1.3723204135894775], ["L20", "30", 2.7241783142089844], ["L20", "31", 7.333424091339111], ["L20", "32", 7.62108039855957], ["L20", "33", 1.871891975402832], ["L20", "34", 12.718381881713867], ["L20", "36", 2.2354815006256104], ["L20", "37", 1.307499885559082], ["L20", "40", 10.368043899536133], ["L20", "41", 2.2750205993652344], ["L20", "45", 21.993192672729492], ["23S-D2", "562", 5.857534408569336], ["23S-D2", "563", 19.907878875732422], ["23S-D2", "564", 7.505570411682129], ["23S-D2", "578", 15.870891571044922], ["23S-D2", "580", 6.06546688079834], ["23S-D2", "581", 1.614774465560913], ["23S-D2", "582", 2.2750186920166016], ["23S-D2", "583", 5.817999839782715], ["23S-D2", "584", 1.3932135105133057], ["23S-D2", "585", 5.550268650054932], ["23S-D2", "1251", 6.279651641845703], ["23S-D2", "1252", 16.65947723388672], ["23S-D2", "1253", 3.143483877182007], ["23S-D2", "2018", 17.187034606933594], ["23S-D2", "2019", 9.475837707519531], ["23S-D2", "2020", 1.3932111263275146], ["23S-D2", "2021", 10.27120590209961]], "L20_23S-D1": [["L20", "2", 17.506202697753906], ["L20", "3", 8.769299507141113], ["L20", "5", 4.377892971038818], ["L20", "7", 19.919204711914062], ["L20", "8", 1.408128023147583], ["L20", "11", 2.10286808013916], ["L20", "15", 4.983089447021484], ["L20", "18", 5.893316268920898], ["L20", "19", 4.580726623535156], ["L20", "22", 1.411376953125], ["L20", "23", 7.828348636627197], ["L20", "24", 1.4401073455810547], ["L20", "25", 6.248749256134033], ["L20", "26", 8.545206069946289], ["L20", "27", 18.364238739013672], ["L20", "28", 11.958782196044922], ["L20", "29", 1.3445508480072021], ["L20", "30", 2.235480785369873], ["L20", "31", 3.070396900177002], ["L20", "38", 1.379634141921997], ["L20", "41", 12.546218872070312], ["L20", "42", 6.140787124633789], ["L20", "45", 1.4796497821807861], ["L20", "46", 9.683771133422852], ["L20", "49", 1.307499885559082], ["L20", "50", 1.3041150569915771], ["L20", "52", 19.500137329101562], ["L20", "53", 1.3074977397918701], ["L20", "56", 3.6182990074157715], ["L20", "57", 15.652402877807617], ["23S-D2", "16", 6.675260543823242], ["23S-D2", "17", 3.7904510498046875], ["23S-D2", "18", 15.46599292755127], ["23S-D2", "19", 12.034113883972168], ["23S-D2", "20", 1.6147738695144653], ["23S-D2", "28", 5.2288055419921875], ["23S-D2", "29", 14.02587890625], ["23S-D2", "30", 1.5154228210449219], ["23S-D2", "443", 2.018496513366699], ["23S-D2", "444", 1.3074960708618164], ["23S-D2", "445", 15.541303634643555], ["23S-D2", "446", 10.991264343261719], ["23S-D2", "447", 7.212211608886719], ["23S-D2", "448", 1.3796329498291016], ["23S-D2", "449", 1.5549659729003906], ["23S-D2", "513", 16.442930221557617], ["23S-D2", "514", 4.589937210083008], ["23S-D2", "515", 14.781702041625977], ["23S-D2", "516", 28.49971580505371], ["23S-D2", "531", 18.884052276611328], ["23S-D2", "532", 8.093013763427734], ["23S-D2", "533", 9.759084701538086], ["23S-D2", "534", 12.034101486206055], ["23S-D2", "535", 6.538055419921875], ["23S-D2", "536", 11.91925048828125], ["23S-D2", "553", 1.9834136962890625], ["23S-D2", "554", 17.85764503479004], ["23S-D2", "555", 5.228801727294922], ["23S-D2", "558", 6.092859745025635], ["23S-D2", "559", 2.8624649047851562], ["23S-D2", "560", 4.338350296020508], ["23S-D2", "561", 1.4113779067993164]], "L20_23S-D2": [["L20", "2", 6.212953567504883], ["L20", "3", 3.4325008392333984], ["L20", "4", 4.684741973876953], ["L20", "5", 1.4081239700317383], ["L20", "6", 7.180473327636719], ["L20", "8", 12.603527069091797], ["L20", "9", 2.6573586463928223], ["L20", "10", 6.860844135284424], ["L20", "11", 1.382817268371582], ["L20", "12", 4.510501861572266], ["L20", "13", 3.790449857711792], ["L20", "15", 2.1028709411621094], ["L20", "16", 11.410877227783203], ["L20", "19", 3.429872512817383], ["L20", "22", 4.616527557373047], ["L20", "44", 15.634326934814453], ["L20", "47", 5.022625923156738], ["L20", "48", 3.0703930854797363], ["L20", "50", 3.7904484272003174], ["L20", "51", 6.675263404846191], ["L20", "52", 4.580726623535156], ["L20", "53", 12.049315452575684], ["L20", "54", 2.0275516510009766], ["L20", "55", 3.8657655715942383], ["L20", "57", 2.3503425121307373], ["L20", "58", 3.7331550121307373], ["L20", "59", 3.1061737537384033], ["L20", "61", 4.84063720703125], ["L20", "62", 5.133725166320801], ["L20", "63", 2.275022268295288], ["L20", "66", 1.4401090145111084], ["L20", "70", 16.422773361206055], ["L20", "75", 3.865764856338501], ["L20", "76", 1.3723204135894775], ["L20", "77", 2.095989942550659], ["L20", "80", 5.2701005935668945], ["L20", "81", 1.1840265989303589], ["L20", "84", 5.893319129943848], ["L20", "89", 5.2288007736206055], ["L20", "92", 13.216858863830566], ["L20", "93", 5.893311500549316], ["L20", "94", 5.09794807434082], ["23S-D2", "812", 3.7151308059692383], ["23S-D2", "975A", 6.608442306518555], ["23S-D2", "976", 3.8174257278442383], ["23S-D2", "977", 9.931228637695312], ["23S-D2", "990", 2.657360076904297], ["23S-D2", "992", 2.2354793548583984], ["23S-D2", "993", 1.3932135105133057], ["23S-D2", "994", 9.759079933166504], ["23S-D2", "995", 20.92250633239746], ["23S-D2", "996", 14.932345390319824], ["23S-D2", "997", 2.504422187805176], ["23S-D2", "998", 9.400516510009766], ["23S-D2", "1008", 2.9950761795043945], ["23S-D2", "1009", 14.724414825439453], ["23S-D2", "1010", 17.85209846496582], ["23S-D2", "1011", 1.5345183610916138], ["23S-D2", "1012", 2.3860418796539307], ["23S-D2", "1150", 1.79893159866333], ["23S-D2", "1151", 8.560103416442871], ["23S-D2", "1152", 18.78008460998535], ["23S-D2", "1153", 14.118953704833984], ["23S-D2", "1154", 5.097947597503662], ["23S-D2", "1155", 9.039029121398926], ["23S-D2", "1156", 1.6147737503051758], ["23S-D2", "1197", 17.704896926879883], ["23S-D2", "1198", 9.723306655883789], ["23S-D2", "1199", 1.5549678802490234], ["23S-D2", "1200", 2.504619836807251], ["23S-D2", "1215", 6.577598571777344], ["23S-D2", "1216", 2.3820321559906006], ["23S-D2", "1217", 1.65690279006958], ["23S-D2", "1218", 5.1732683181762695], ["23S-D2", "1219", 12.409265518188477], ["23S-D2", "1226", 3.785681962966919], ["23S-D2", "1227", 1.3074989318847656], ["23S-D2", "1228", 19.48858642578125], ["23S-D2", "1246", 2.72418212890625], ["23S-D2", "1247", 1.5154281854629517], ["23S-D2", "1248", 3.618293046951294], ["23S-D2", "1249", 7.333425998687744], ["23S-D2", "1250", 12.718389511108398]], "L21_23S-D0": [["L21", "75", 14.348658561706543], ["L21", "76", 2.0184953212738037], ["L21", "77", 30.574247360229492], ["L21", "78", 8.373746871948242], ["L21", "80", 2.592153310775757], ["L21", "82", 1.339921236038208], ["23S-D2", "563", 2.4377918243408203], ["23S-D2", "564", 9.60844612121582], ["23S-D2", "565", 1.534517526626587], ["23S-D2", "566", 2.6573586463928223], ["23S-D2", "567", 10.109217643737793], ["23S-D2", "568", 7.921236991882324], ["23S-D2", "571", 1.5154259204864502], ["23S-D2", "572", 1.8657493591308594], ["23S-D2", "573", 4.001909255981445], ["23S-D2", "1252", 5.800838470458984], ["23S-D2", "1253", 6.212956428527832]], "L21_23S-D1": [["L21", "68", 19.44660758972168], ["23S-D2", "551", 15.899877548217773], ["23S-D2", "552", 2.5714454650878906]], "L21_23S-D2": [["L21", "8", 9.970775604248047], ["L21", "9", 6.144748687744141], ["L21", "10", 6.573828220367432], ["L21", "11", 1.4405264854431152], ["L21", "23", 10.479141235351562], ["L21", "24", 3.4325063228607178], ["L21", "66", 10.762392044067383], ["L21", "68", 12.73379135131836], ["L21", "69", 6.140789031982422], ["L21", "70", 9.171634674072266], ["L21", "72", 29.886211395263672], ["L21", "74", 3.7151336669921875], ["L21", "75", 4.625022888183594], ["L21", "76", 2.3107986450195312], ["L21", "77", 6.709107875823975], ["L21", "78", 5.902744293212891], ["L21", "79", 21.440258026123047], ["L21", "80", 11.468769073486328], ["L21", "81", 3.0703952312469482], ["L21", "82", 13.9065580368042], ["L21", "83", 23.97486114501953], ["L21", "84", 6.1771416664123535], ["L21", "85", 1.590745449066162], ["L21", "86", 12.821460723876953], ["L21", "87", 5.345418453216553], ["L21", "88", 2.689103126525879], ["L21", "89", 8.924165725708008], ["L21", "90", 11.958784103393555], ["23S-D2", "813", 2.5046210289001465], ["23S-D2", "814", 2.310800790786743], ["23S-D2", "815", 1.65690279006958], ["23S-D2", "973", 3.6182994842529297], ["23S-D2", "974", 8.843156814575195], ["23S-D2", "975", 2.275022029876709], ["23S-D2", "975A", 1.4734673500061035], ["23S-D2", "990", 6.796803951263428], ["23S-D2", "991", 2.724184036254883], ["23S-D2", "992", 11.560681343078613], ["23S-D2", "993", 15.029186248779297], ["23S-D2", "994", 13.04813003540039], ["23S-D2", "996", 7.70167350769043], ["23S-D2", "1156", 7.412507057189941], ["23S-D2", "1160", 16.023635864257812], ["23S-D2", "1161", 8.963713645935059], ["23S-D2", "1162", 14.233804702758789], ["23S-D2", "1163", 14.269586563110352], ["23S-D2", "1186", 2.0853214263916016], ["23S-D2", "1187", 17.81633186340332], ["23S-D2", "1188", 16.544614791870117], ["23S-D2", "1189", 9.332616806030273], ["23S-D2", "1220", 2.0184926986694336], ["23S-D2", "1221A", 5.934478759765625], ["23S-D2", "1222", 1.5154247283935547], ["23S-D2", "1223", 17.857635498046875], ["23S-D2", "1224", 6.369668960571289], ["23S-D2", "1225", 14.233799934387207], ["23S-D2", "1226", 17.85763168334961]], "L22_23S-D0": [["L22", "11", 7.396968841552734], ["L22", "12", 3.0703954696655273], ["L22", "13", 3.4649040699005127], ["L22", "15", 2.7241878509521484], ["L22", "16", 1.3445518016815186], ["L22", "40", 18.43301773071289], ["L22", "41", 3.790449857711792], ["L22", "42", 7.497590065002441], ["L22", "78", 2.2354798316955566], ["L22", "81", 3.4325051307678223], ["L22", "83", 7.333427429199219], ["L22", "86", 22.44168472290039], ["L22", "88", 3.5825181007385254], ["L22", "92", 1.5154266357421875], ["L22", "94", 12.678848266601562], ["L22", "95", 21.440244674682617], ["L22", "96", 1.307495355606079], ["L22", "97", 3.9644718170166016], ["L22", "98", 3.1457138061523438], ["L22", "99", 2.780447006225586], ["23S-D3", "1260", 1.5154266357421875], ["23S-D3", "1261", 1.6147706508636475], ["23S-D3", "1262", 1.440108299255371], ["23S-D3", "1263", 10.880247116088867], ["23S-D3", "1265", 12.593757629394531], ["23S-D3", "1266", 3.849165916442871], ["23S-D3", "1268", 2.7122392654418945], ["23S-D3", "1269", 11.989980697631836], ["23S-D3", "2009", 13.513751029968262], ["23S-D3", "2010", 9.68376350402832], ["23S-D3", "2011", 7.297649383544922], ["23S-D3", "2012", 2.160473585128784], ["23S-D3", "2013", 8.132561683654785], ["23S-D3", "2014", 8.88838005065918], ["23S-D3", "2015", 1.4113762378692627], ["23S-D3", "2612", 8.668689727783203], ["23S-D3", "2613", 7.851078033447266]], "L22_23S-D1": [["L22", "1", 12.603511810302734], ["L22", "4", 18.680984497070312], ["L22", "5", 3.582516670227051], ["L22", "6", 4.036992073059082], ["L22", "7", 2.3503425121307373], ["L22", "8", 4.1203718185424805], ["L22", "9", 7.733421325683594], ["L22", "14", 1.5154266357421875], ["L22", "15", 2.2354793548583984], ["L22", "18", 6.652912139892578], ["L22", "22", 7.886166095733643], ["L22", "25", 3.9410862922668457], ["L22", "45", 4.510496139526367], ["L22", "46", 7.656221389770508], ["L22", "49", 4.589941501617432], ["L22", "52", 2.2750208377838135], ["L22", "53", 3.8299922943115234], ["L22", "56", 5.953577041625977], ["L22", "57", 5.305877208709717], ["L22", "60", 43.230247497558594], ["L22", "61", 7.85441780090332], ["L22", "62", 2.8624677658081055], ["L22", "72", 3.8842544555664062], ["L22", "73", 18.668989181518555], ["L22", "74", 3.1117377281188965], ["L22", "75", 23.1975154876709], ["L22", "76", 2.117064952850342], ["L22", "77", 8.376274108886719], ["L22", "78", 3.9286646842956543], ["L22", "79", 1.5154274702072144], ["L22", "80", 7.372968673706055], ["L22", "102", 9.388956069946289], ["23S-D3", "23", 1.344551682472229], ["23S-D3", "24", 6.065474510192871], ["23S-D3", "25", 15.104499816894531], ["23S-D3", "26", 13.299436569213867], ["23S-D3", "485", 1.9165840148925781], ["23S-D3", "486", 7.33342981338501], ["23S-D3", "487", 1.5549678802490234], ["23S-D3", "488", 6.613367080688477], ["23S-D3", "489", 12.025049209594727], ["23S-D3", "491", 2.060182571411133], ["23S-D3", "492", 10.610326766967773], ["23S-D3", "493", 8.132568359375], ["23S-D3", "494", 9.383442878723145], ["23S-D3", "495", 12.546226501464844], ["23S-D3", "496", 9.17164421081543], ["23S-D3", "516", 3.3947925567626953], ["23S-D3", "517", 2.7559261322021484], ["23S-D3", "518", 8.556766510009766], ["23S-D3", "519", 15.616625785827637], ["23S-D3", "520", 6.9361677169799805]], "L22_23S-D2": [["L22", "87", 3.363048553466797], ["L22", "88", 2.3503341674804688], ["L22", "89", 5.699952125549316], ["L22", "90", 9.492973327636719], ["L22", "91", 8.701094627380371], ["L22", "92", 1.4081268310546875], ["23S-D3", "746", 4.70759391784668], ["23S-D3", "747", 9.683758735656738], ["23S-D3", "748", 6.709117889404297], ["23S-D3", "750", 15.991888046264648], ["23S-D3", "751", 15.098374366760254]], "L22_23S-D3": [["L22", "11", 5.817998886108398], ["L22", "42", 10.073413848876953], ["L22", "45", 5.932857513427734], ["L22", "49", 1.3723220825195312], ["L22", "82", 20.087589263916016], ["L22", "84", 4.585817337036133], ["L22", "85", 3.5825185775756836], ["L22", "86", 23.046873092651367], ["L22", "87", 8.525026321411133], ["L22", "88", 15.031547546386719], ["L22", "91", 2.0243782997131348], ["L22", "93", 11.238729476928711], ["L22", "96", 5.309627532958984], ["L22", "98", 2.310798168182373], ["23S-D3", "1284", 19.371280670166016], ["23S-D3", "1285", 2.0502395629882812], ["23S-D3", "1322", 7.125490188598633], ["23S-D3", "1323", 15.465991973876953], ["23S-D3", "1324", 4.103813171386719], ["23S-D3", "1325", 1.379633903503418], ["23S-D3", "1327", 11.238734245300293], ["23S-D3", "1328", 1.6147738695144653], ["23S-D3", "1614", 11.617958068847656], ["23S-D3", "1615", 10.45760440826416]], "L23_23S-D1": [["L23", "3", 2.2750234603881836], ["L23", "4", 1.4405264854431152], ["L23", "5", 2.7804477214813232], ["L23", "31", 11.238727569580078], ["L23", "32", 7.333427429199219], ["L23", "33", 5.381196975708008], ["L23", "35", 2.8624629974365234], ["L23", "37", 5.345418453216553], ["L23", "38", 2.0925822257995605], ["L23", "40", 35.57676315307617], ["L23", "41", 2.350341320037842], ["L23", "44", 3.331301689147949], ["L23", "45", 27.25261878967285], ["L23", "49", 2.791004180908203], ["L23", "50", 8.132558822631836], ["L23", "64", 9.86956787109375], ["L23", "65", 2.027550220489502], ["L23", "66", 3.5007052421569824], ["L23", "68", 2.0601882934570312], ["L23", "69", 8.626930236816406], ["L23", "70", 1.3074960708618164], ["L23", "71", 19.407068252563477], ["L23", "72", 5.148497581481934], ["L23", "73", 1.4796465635299683], ["L23", "74", 6.785526275634766], ["L23", "75", 4.68474006652832], ["23S-D3", "57", 2.9940786361694336], ["23S-D3", "58", 12.603523254394531], ["23S-D3", "59", 10.543512344360352], ["23S-D3", "63", 2.6924400329589844], ["23S-D3", "64", 11.163402557373047], ["23S-D3", "65", 10.368045806884766], ["23S-D3", "71", 7.1487274169921875], ["23S-D3", "72", 3.58251953125], ["23S-D3", "114", 2.6573524475097656], ["23S-D3", "128", 3.5429811477661133], ["23S-D3", "129", 1.6147722005844116], ["23S-D3", "136", 1.8360843658447266], ["23S-D3", "137", 5.871006965637207], ["23S-D3", "139", 8.888397216796875], ["23S-D3", "139A", 19.01492691040039], ["23S-D3", "140", 2.7122416496276855], ["23S-D3", "142A", 14.580516815185547], ["23S-D3", "143", 3.6578407287597656], ["23S-D3", "143A", 10.479141235351562], ["23S-D3", "144", 6.652914047241211], ["23S-D3", "456", 6.710208892822266], ["23S-D3", "508", 2.060182571411133]], "L23_23S-D3": [["L23", "12", 15.200277328491211], ["L23", "13", 2.3107948303222656], ["L23", "14", 2.1028709411621094], ["L23", "15", 1.4081273078918457], ["L23", "16", 2.7122392654418945], ["L23", "23", 9.904661178588867], ["L23", "25", 6.785521030426025], ["L23", "29", 7.372964859008789], ["L23", "34", 11.92315673828125], ["L23", "35", 3.1457138061523438], ["L23", "36", 3.364298105239868], ["L23", "37", 2.2750167846679688], ["L23", "40", 1.5154266357421875], ["L23", "50", 5.932863235473633], ["L23", "52", 4.103816986083984], ["L23", "53", 2.2354812622070312], ["L23", "55", 1.3796334266662598], ["L23", "56", 26.903873443603516], ["L23", "57", 2.350342273712158], ["L23", "58", 6.640908241271973], ["L23", "59", 1.5549660921096802], ["L23", "60", 4.152762413024902], ["L23", "61", 5.16197395324707], ["L23", "62", 2.2354800701141357], ["L23", "63", 3.828061103820801], ["L23", "64", 3.865762710571289], ["L23", "65", 14.46285629272461], ["L23", "66", 2.2750205993652344], ["L23", "73", 16.818342208862305], ["L23", "76", 2.5563507080078125], ["L23", "77", 7.372968673706055], ["L23", "78", 1.515426754951477], ["L23", "80", 6.936159133911133], ["L23", "82", 2.8624649047851562], ["23S-D3", "1311", 3.8657703399658203], ["23S-D3", "1312", 6.176567554473877], ["23S-D3", "1313", 2.0853214263916016], ["23S-D3", "1335", 2.350341796875], ["23S-D3", "1336", 1.5766472816467285], ["23S-D3", "1337", 2.3017759323120117], ["23S-D3", "1338", 11.163416862487793], ["23S-D3", "1339", 14.23381233215332], ["23S-D3", "1340", 5.09794282913208], ["23S-D3", "1341", 3.1457152366638184], ["23S-D3", "1342", 4.585821628570557], ["23S-D3", "1343", 9.26579475402832], ["23S-D3", "1392", 13.609935760498047], ["23S-D3", "1393", 19.634578704833984], ["23S-D3", "1394", 4.554853916168213], ["23S-D3", "1398", 6.577592849731445], ["23S-D3", "1399", 6.613364219665527], ["23S-D3", "1596", 8.168336868286133], ["23S-D3", "1597", 2.235480785369873], ["23S-D3", "1598", 14.745923042297363], ["23S-D3", "1599", 13.509986877441406], ["23S-D3", "1600", 1.3074989318847656], ["23S-D3", "1601", 1.6147722005844116], ["23S-D3", "1602", 2.724180221557617]], "L24_23S-D1": [["L24", "2", 2.350341796875], ["L24", "3", 30.495174407958984], ["L24", "4", 7.12550163269043], ["L24", "5", 7.498601913452148], ["L24", "6", 18.324695587158203], ["L24", "7", 8.87823486328125], ["L24", "8", 5.818001747131348], ["L24", "9", 8.805103302001953], ["L24", "16", 2.539693832397461], ["L24", "17", 5.305872917175293], ["L24", "18", 2.9197559356689453], ["L24", "19", 7.001428604125977], ["L24", "21", 4.474725723266602], ["L24", "29", 7.247297763824463], ["L24", "30", 7.580893039703369], ["L24", "31", 1.372319221496582], ["L24", "32", 24.677165985107422], ["L24", "33", 10.328495979309082], ["L24", "34", 5.230556488037109], ["L24", "35", 27.3747501373291], ["L24", "44", 10.687074661254883], ["L24", "45", 22.984529495239258], ["L24", "46", 4.474722385406494], ["L24", "47", 5.3043975830078125], ["L24", "48", 2.8486552238464355], ["L24", "49", 3.7904446125030518], ["L24", "50", 3.2442104816436768], ["L24", "58", 14.781709671020508], ["L24", "59", 12.47609806060791], ["L24", "60", 10.479133605957031], ["L24", "64", 4.742683410644531], ["L24", "65", 10.27121353149414], ["L24", "66", 11.83723258972168], ["L24", "67", 2.3107967376708984], ["L24", "68", 1.4401063919067383], ["L24", "70", 3.030853748321533], ["L24", "71", 7.408742427825928], ["L24", "72", 5.381543159484863], ["L24", "73", 3.790449619293213], ["L24", "81", 7.768496036529541], ["L24", "83", 5.228802680969238], ["L24", "84", 2.99507474899292], ["L24", "85", 8.038904190063477], ["L24", "86", 3.0703959465026855], ["L24", "87", 6.744926929473877], ["L24", "88", 6.785515785217285], ["L24", "91", 3.0703957080841064], ["L24", "92", 12.40926456451416], ["L24", "94", 12.73377513885498], ["L24", "97", 2.822925567626953], ["23S-D1", "81", 2.0601840019226074], ["23S-D1", "82", 3.0766518115997314], ["23S-D1", "83", 5.857531547546387], ["23S-D1", "84", 4.707596302032471], ["23S-D1", "85", 1.53451669216156], ["23S-D1", "86", 6.5775909423828125], ["23S-D1", "87", 4.742679595947266], ["23S-D1", "89", 9.332608222961426], ["23S-D1", "92", 7.917900085449219], ["23S-D1", "102", 5.992262840270996], ["23S-D1", "105", 9.971485137939453], ["23S-D1", "106", 5.345414638519287], ["23S-D1", "295", 17.15530014038086], ["23S-D1", "296", 2.018497943878174], ["23S-D1", "297", 14.745944023132324], ["23S-D1", "298", 2.3503332138061523], ["23S-D1", "299", 12.470914840698242], ["23S-D1", "300", 1.4081287384033203], ["23S-D1", "301", 5.835921287536621], ["23S-D1", "302", 32.35223388671875], ["23S-D1", "307", 5.448368072509766], ["23S-D1", "308", 7.408748626708984], ["23S-D1", "309", 12.78994369506836], ["23S-D1", "310", 6.692450523376465], ["23S-D1", "311", 2.0601859092712402], ["23S-D1", "327", 10.677169799804688], ["23S-D1", "328", 6.5775957107543945], ["23S-D1", "329", 2.060185194015503], ["23S-D1", "332", 2.624553680419922], ["23S-D1", "334", 2.2750208377838135], ["23S-D1", "335", 15.824563980102539], ["23S-D1", "336", 14.745941162109375], ["23S-D1", "337", 10.51867961883545], ["23S-D1", "338", 5.295629501342773], ["23S-D1", "477", 1.5154266357421875], ["23S-D1", "478", 1.515425682067871], ["23S-D1", "479", 31.0394229888916], ["23S-D1", "480", 2.424166679382324], ["23S-D1", "481", 35.53080368041992], ["23S-D1", "482", 2.9950785636901855], ["23S-D1", "483", 9.211174964904785], ["23S-D1", "484", 6.896624565124512], ["23S-D1", "498", 19.656572341918945], ["23S-D1", "499", 8.415817260742188]], "16S-CD_tRNA-P": [["16S-3'm", "788", 6.4747772216796875], ["16S-3'm", "789", 11.163415908813477], ["16S-3'm", "790", 15.161785125732422], ["tRNA-P", "37", 3.030848979949951], ["tRNA-P", "38", 8.888398170471191], ["tRNA-P", "39", 1.4796514511108398], ["tRNA-P", "40", 5.80084228515625]], "16S-3'M_tRNA-P": [["16S-3'm", "966", 8.70109748840332], ["16S-3'm", "1229", 14.384456634521484], ["16S-3'm", "1230", 10.728005409240723], ["16S-3'm", "1338", 26.45283317565918], ["16S-3'm", "1339", 9.891691207885742], ["16S-3'm", "1340", 5.857540130615234], ["16S-3'm", "1341", 4.3025736808776855], ["16S-3'm", "1342", 18.429672241210938], ["16S-3'm", "1384", 13.938316345214844], ["16S-3'm", "1385", 3.8525047302246094], ["tRNA-P", "28", 3.178562879562378], ["tRNA-P", "29", 4.70759391784668], ["tRNA-P", "30", 2.0275535583496094], ["tRNA-P", "31", 4.453214645385742], ["tRNA-P", "32", 7.886163711547852], ["tRNA-P", "33", 6.0872344970703125], ["tRNA-P", "34", 5.022631645202637], ["tRNA-P", "40", 2.6573591232299805], ["tRNA-P", "41", 10.44336223602295], ["tRNA-P", "42", 2.822925567626953]], "16S-3'm_tRNA-P": [["16S-3'm", "1400", 3.0703964233398438], ["tRNA-P", "34", 2.0275492668151855]], "16S-CD_mRNA": [["16S-3'm", "693", 10.876404762268066], ["16S-3'm", "787", 2.275022506713867], ["16S-3'm", "788", 3.5072011947631836], ["16S-3'm", "789", 5.0979461669921875], ["16S-3'm", "794", 2.7122440338134766], ["16S-3'm", "795", 14.984066009521484], ["mRNA", "8", 3.0703887939453125], ["mRNA", "9", 7.952983856201172], ["mRNA", "10", 10.124225616455078], ["mRNA", "11", 1.5907456874847412], ["mRNA", "12", 2.657358169555664]], "16S-3'M_mRNA": [["16S-3'm", "926", 2.7241859436035156], ["16S-3'm", "928", 13.87481689453125], ["16S-3'm", "1382", 2.01849365234375], ["16S-3'm", "1383", 7.180469512939453], ["mRNA", "8", 2.01849365234375], ["mRNA", "9", 1.4796504974365234], ["mRNA", "11", 2.2354800701141357], ["mRNA", "12", 18.572160720825195]], "16S-3'm_mRNA": [["16S-3'm", "1400", 14.896568298339844], ["16S-3'm", "1401", 14.138772964477539], ["16S-3'm", "1402", 21.7271728515625], ["16S-3'm", "1403", 14.862163543701172], ["16S-3'm", "1498", 3.9053030014038086], ["16S-3'm", "1499", 7.431781768798828], ["16S-3'm", "1500", 3.1760048866271973], ["16S-3'm", "1503", 10.141620635986328], ["16S-3'm", "1505", 4.135555267333984], ["16S-3'm", "1506", 1.4796483516693115], ["16S-3'm", "1507", 14.040206909179688], ["16S-3'm", "1532", 4.068737030029297], ["16S-3'm", "1533", 3.0346133708953857], ["16S-3'm", "1534", 20.387252807617188], ["mRNA", "6", 14.612241744995117], ["mRNA", "7", 14.141904830932617], ["mRNA", "8", 7.585272789001465], ["mRNA", "9", 13.678144454956055], ["mRNA", "12", 10.991262435913086], ["mRNA", "13", 5.685393810272217], ["mRNA", "14", 20.206201553344727], ["mRNA", "15", 2.3861122131347656]], "16S-CD_23S-D2": [["16S-3'm", "762", 4.64077615737915], ["16S-3'm", "763", 10.677181243896484], ["23S-D6", "717", 5.336792469024658], ["23S-D6", "718", 5.893320083618164]], "16S-CD_23S-D4": [["16S-3'm", "702", 1.3445510864257812], ["16S-3'm", "703", 25.778884887695312], ["16S-3'm", "770", 2.3861188888549805], ["16S-3'm", "771", 8.927934646606445], ["16S-3'm", "774", 8.105728149414062], ["16S-3'm", "783", 7.408743381500244], ["16S-3'm", "784", 12.678836822509766], ["16S-3'm", "785", 4.068733215332031], ["16S-3'm", "790", 6.936160087585449], ["16S-3'm", "791", 6.122318267822266], ["16S-3'm", "793", 2.0853195190429688], ["16S-3'm", "899", 1.344550609588623], ["16S-3'm", "900", 2.2750205993652344], ["23S-D6", "1693", 4.707599639892578], ["23S-D6", "1820", 2.995075225830078], ["23S-D6", "1831", 2.3503379821777344], ["23S-D6", "1832", 13.509988784790039], ["23S-D6", "1833", 2.7910118103027344], ["23S-D6", "1835", 1.4113788604736328], ["23S-D6", "1836", 9.891702651977539], ["23S-D6", "1837", 17.056739807128906], ["23S-D6", "1846", 23.185012817382812], ["23S-D6", "1847", 3.208404541015625], ["23S-D6", "1848", 1.5549659729003906], ["23S-D6", "1920", 2.085317611694336], ["23S-D6", "1921", 7.6562089920043945], ["23S-D6", "1922", 17.40325164794922]], "16S-3'm_23S-D4": [["16S-3'm", "1406", 4.589942455291748], ["16S-3'm", "1407", 6.176568031311035], ["16S-3'm", "1408", 2.7476043701171875], ["16S-3'm", "1409", 10.479141235351562], ["16S-3'm", "1417", 3.8842525482177734], ["16S-3'm", "1418", 5.248584270477295], ["16S-3'm", "1419", 26.264995574951172], ["16S-3'm", "1420", 5.270096778869629], ["16S-3'm", "1427", 11.064716339111328], ["16S-3'm", "1428", 8.888388633728027], ["16S-3'm", "1429", 6.652917861938477], ["16S-3'm", "1430", 6.538051605224609], ["16S-3'm", "1472", 7.314126968383789], ["16S-3'm", "1473", 5.230556964874268], ["16S-3'm", "1474", 14.30535888671875], ["16S-3'm", "1475", 7.297647953033447], ["16S-3'm", "1476", 25.108264923095703], ["16S-3'm", "1482", 9.265795707702637], ["16S-3'm", "1483", 8.207880973815918], ["16S-3'm", "1484", 3.106175422668457], ["16S-3'm", "1485", 11.998322486877441], ["16S-3'm", "1491", 1.515427589416504], ["16S-3'm", "1492", 5.336791038513184], ["16S-3'm", "1493", 6.761165618896484], ["16S-3'm", "1494", 2.724184513092041], ["16S-3'm", "1495", 11.16341781616211], ["16S-3'm", "1496", 2.2750167846679688], ["16S-3'm", "1514", 4.068729400634766], ["16S-3'm", "1516", 12.66058349609375], ["16S-3'm", "1517", 13.973394393920898], ["23S-D6", "1686", 14.075288772583008], ["23S-D6", "1687", 1.5549678802490234], ["23S-D6", "1688", 4.302566051483154], ["23S-D6", "1689", 5.893314361572266], ["23S-D6", "1690", 8.093017578125], ["23S-D6", "1700", 2.7122421264648438], ["23S-D6", "1701", 1.5154259204864502], ["23S-D6", "1702", 4.67585563659668], ["23S-D6", "1703", 1.6569019556045532], ["23S-D6", "1704", 16.584150314331055], ["23S-D6", "1767", 2.437795639038086], ["23S-D6", "1768", 9.096327781677246], ["23S-D6", "1769", 7.314117431640625], ["23S-D6", "1833", 4.068737030029297], ["23S-D6", "1911", 3.9193344116210938], ["23S-D6", "1912", 7.412508010864258], ["23S-D6", "1913", 11.958236694335938], ["23S-D6", "1915", 21.808719635009766], ["23S-D6", "1916", 3.9644737243652344], ["23S-D6", "1917", 1.2777252197265625], ["23S-D6", "1918", 3.500713586807251], ["23S-D6", "1919", 4.510503768920898], ["23S-D6", "1920", 2.275022506713867], ["23S-D6", "1931", 12.660585403442383], ["23S-D6", "1947", 24.618816375732422], ["23S-D6", "1948", 2.2750244140625], ["23S-D6", "1949", 5.305875778198242], ["23S-D6", "1950", 9.723308563232422], ["23S-D6", "1958", 16.513086318969727], ["23S-D6", "1959", 4.5858154296875], ["23S-D6", "1960", 1.2777245044708252], ["23S-D6", "1961", 14.025882720947266], ["23S-D6", "1962", 5.1619720458984375]], "16S-3'm_23S-D6": [["16S-3'm", "1442A", 14.229589462280273], ["23S-D6", "2862", 2.724184036254883], ["23S-D6", "2863", 6.825064659118652], ["23S-D6", "2864", 7.408744812011719]], "tRNA-P_mRNA": [["tRNA-P", "33", 1.4796504974365234], ["tRNA-P", "34", 11.873697280883789], ["tRNA-P", "35", 2.235483169555664], ["tRNA-P", "36", 7.39697790145874], ["tRNA-P", "37", 10.897687911987305], ["tRNA-P", "39", 26.48456573486328], ["mRNA", "10", 1.479649543762207], ["mRNA", "12", 1.5154244899749756], ["mRNA", "13", 4.510499954223633], ["mRNA", "14", 1.554969072341919], ["mRNA", "15", 1.5154247283935547]], "tRNA-P_23S-D1": [["tRNA-P", "76", 10.003223419189453], ["23S-D5", "249", 1.31280517578125]], "tRNA-P_23S-D4": [["tRNA-P", "2", 10.642087936401367], ["tRNA-P", "3", 17.975296020507812], ["tRNA-P", "4", 2.310800552368164], ["tRNA-P", "26", 7.282386779785156], ["tRNA-P", "70", 7.372966766357422], ["tRNA-P", "71", 15.029180526733398], ["tRNA-P", "72", 4.510499954223633], ["23S-D5", "1850", 9.171634674072266], ["23S-D5", "1851", 14.70638370513916], ["23S-D5", "1852", 12.75416374206543], ["23S-D5", "1891", 15.514217376708984], ["23S-D5", "1892", 25.94426918029785], ["23S-D5", "1893", 7.523603916168213], ["23S-D5", "1922", 4.523116111755371], ["23S-D5", "1923", 2.72418212890625]], "tRNA-P_23S-D5": [["tRNA-P", "19", 5.4801025390625], ["tRNA-P", "55", 1.4401092529296875], ["tRNA-P", "56", 1.5154247283935547], ["tRNA-P", "73", 3.363048553466797], ["tRNA-P", "76", 12.714628219604492], ["23S-D5", "2112", 12.04931640625], ["23S-D5", "2114", 5.381196022033691], ["23S-D5", "2168", 1.312807559967041], ["23S-D5", "2169", 4.585820198059082], ["23S-D5", "2235", 12.476097106933594], ["23S-D5", "2393", 2.0601844787597656], ["23S-D5", "2394", 17.857635498046875], ["23S-D5", "2395", 5.384946823120117], ["23S-D5", "2396", 1.3723182678222656], ["23S-D5", "2421", 4.585824012756348], ["23S-D5", "2422", 7.33342170715332], ["23S-D5", "2432", 16.261369705200195]], "23S-D2_5SrRNA": [["23S-D5", "861", 31.12534523010254], ["23S-D5", "862", 9.855916976928711], ["23S-D5", "863", 7.333429336547852], ["23S-D5", "864", 14.061646461486816], ["23S-D5", "914", 4.5231170654296875], ["23S-D5", "915", 1.3445491790771484], ["23S-D5", "916", 9.608442306518555], ["23S-D5", "917", 1.4113764762878418], ["23S-D5", "918", 15.709689140319824], ["23S-D5", "919", 1.6147722005844116], ["23S-D5", "951", 10.613683700561523], ["23S-D5", "952", 4.585813522338867], ["23S-D5", "958", 2.0502398014068604], ["23S-D5", "959", 21.71014976501465], ["23S-D5", "987", 8.591842651367188], ["23S-D5", "1027", 13.341607093811035], ["23S-D5", "1028", 7.484065055847168], ["5SrRNA", "71", 4.5231170654296875], ["5SrRNA", "78", 31.614797592163086], ["5SrRNA", "79", 12.034110069274902], ["5SrRNA", "80", 6.577589511871338], ["5SrRNA", "81", 34.21799087524414], ["5SrRNA", "84", 8.591854095458984], ["5SrRNA", "88", 2.01849365234375], ["5SrRNA", "89", 19.656566619873047], ["5SrRNA", "90", 13.646356582641602], ["5SrRNA", "91", 16.886539459228516], ["5SrRNA", "97", 21.434864044189453], ["5SrRNA", "98", 1.983412265777588], ["5SrRNA", "99", 3.467656135559082], ["5SrRNA", "100", 1.3445510864257812], ["5SrRNA", "101", 16.29713249206543], ["5SrRNA", "102", 2.6573572158813477]], "23S-D5_5SrRNA": [["23S-D5", "2294", 1.3796324729919434], ["23S-D5", "2295", 16.99921417236328], ["23S-D5", "2317", 3.865767478942871], ["23S-D5", "2318", 14.980716705322266], ["23S-D5", "2334", 4.120368003845215], ["23S-D5", "2339", 3.4298744201660156], ["23S-D5", "2487", 12.021724700927734], ["5SrRNA", "10", 6.726093292236328], ["5SrRNA", "12", 5.232781410217285], ["5SrRNA", "17", 2.862466335296631], ["5SrRNA", "18", 16.72930908203125], ["5SrRNA", "41", 1.5549583435058594], ["5SrRNA", "46", 13.702994346618652], ["5SrRNA", "47", 5.902751922607422], ["5SrRNA", "89", 10.10921859741211]]}
