# Supplementary material for: Modeling the ribosome as a bipartite graph
Source: PLoS One. 2022 Dec 30;17(12):e0279455. doi: 10.1371/journal.pone.0279455 (PMC9803165; doi:10.1371/journal.pone.0279455)
Supplement: S2 Text — The information for each interaction is provided for each interacting residue in the following format (partner_name, residue_number, dSASA) (JSON) [file pone.0279455.s003.json]

{"S0-A_S2": [["S0-A", "66", 2.755929946899414], ["S0-A", "67", 5.817999839782715], ["S0-A", "68", 3.7151317596435547], ["S0-A", "69", 2.816253662109375], ["S0-A", "72", 7.431781768798828], ["S0-A", "107", 6.001313209533691], ["S0-A", "108", 5.305875301361084], ["S0-A", "109", 3.4001049995422363], ["S0-A", "110", 1.3723218441009521], ["S0-A", "115", 6.860840797424316], ["S0-A", "117", 16.73265838623047], ["S0-A", "119", 2.3145627975463867], ["S0-A", "138", 6.761178970336914], ["S0-A", "139", 3.6182985305786133], ["S0-A", "140", 4.510505676269531], ["S2", "38", 11.989974021911621], ["S2", "39", 5.968630790710449], ["S2", "40", 7.0014190673828125], ["S2", "43", 5.37259578704834], ["S2", "59", 4.707597732543945], ["S2", "60", 15.772318840026855], ["S2", "61", 2.8624658584594727], ["S2", "62", 14.892799377441406], ["S2", "64", 20.55008316040039], ["S2", "65", 4.58582067489624], ["S2", "238", 5.173260688781738], ["S2", "240", 3.3630475997924805], ["S2", "241", 10.57526683807373], ["S2", "244", 12.628846168518066]], "S0-A_S17-B": [["S0-A", "8", 1.3445510864257812], ["S0-A", "9", 12.021713256835938], ["S0-A", "10", 1.5549676418304443], ["S0-A", "11", 1.4405272006988525], ["S0-A", "14", 22.11890411376953], ["S0-A", "15", 3.1457064151763916], ["S0-A", "16", 2.050240993499756], ["S0-A", "18", 3.3630428314208984], ["S0-A", "19", 1.5154259204864502], ["S0-A", "20", 1.5549683570861816], ["S0-A", "23", 2.995077133178711], ["S0-A", "38", 12.24203872680664], ["S0-A", "39", 7.733424186706543], ["S0-A", "40", 1.3796329498291016], ["S0-A", "41", 1.4796473979949951], ["S0-A", "42", 19.843887329101562], ["S0-A", "43", 4.032675266265869], ["S0-A", "47", 14.176511764526367], ["S0-A", "48", 9.230713844299316], ["S0-A", "49", 1.515427589416504], ["S0-A", "50", 1.3723198175430298], ["S0-A", "51", 5.304392337799072], ["S0-A", "84", 4.510493755340576], ["S0-A", "87", 2.3861193656921387], ["S0-A", "88", 3.715129852294922], ["S0-A", "168", 2.2750208377838135], ["S0-A", "172", 6.065472602844238], ["S0-A", "198", 4.585817337036133], ["S0-A", "199", 10.443350791931152], ["S0-A", "200", 1.4796488285064697], ["S0-A", "201", 2.5563464164733887], ["S0-A", "203", 5.857543468475342], ["S0-A", "205", 11.274504661560059], ["S17-B", "81", 14.040216445922852], ["S17-B", "82", 14.710827827453613], ["S17-B", "83", 1.4401087760925293], ["S17-B", "84", 14.71415901184082], ["S17-B", "85", 9.20742416381836], ["S17-B", "86", 11.284294128417969], ["S17-B", "87", 1.554966926574707], ["S17-B", "89", 9.723308563232422], ["S17-B", "90", 4.152769088745117], ["S17-B", "91", 14.008474349975586], ["S17-B", "93", 15.541303634643555], ["S17-B", "100", 8.16833782196045], ["S17-B", "101", 4.068737030029297], ["S17-B", "102", 1.5549678802490234], ["S17-B", "103", 20.410367965698242], ["S17-B", "105", 1.4401097297668457], ["S17-B", "106", 2.3503403663635254], ["S17-B", "108", 2.504617214202881], ["S17-B", "109", 5.058399677276611], ["S17-B", "110", 10.364274024963379], ["S17-B", "112", 4.510503768920898], ["S17-B", "113", 14.061649322509766], ["S17-B", "115", 3.0346148014068604], ["S17-B", "116", 2.7122416496276855], ["S17-B", "117", 18.81962776184082], ["S17-B", "118", 1.4401073455810547], ["S17-B", "124", 24.430992126464844], ["S17-B", "125", 2.0275516510009766], ["S17-B", "126", 3.4325056076049805]], "S0-A_S21-A": [["S0-A", "2", 9.197265625], ["S0-A", "3", 5.097942352294922], ["S0-A", "4", 2.7476038932800293], ["S0-A", "5", 3.0703940391540527], ["S0-A", "7", 11.123872756958008], ["S0-A", "8", 1.5907411575317383], ["S0-A", "32", 15.101720809936523], ["S0-A", "33", 6.64018440246582], ["S0-A", "35", 19.25266456604004], ["S0-A", "36", 13.721683502197266], ["S0-A", "52", 4.263032913208008], ["S0-A", "55", 1.5907409191131592], ["S0-A", "56", 4.625364303588867], ["S0-A", "59", 3.0703964233398438], ["S0-A", "62", 1.5154253244400024], ["S0-A", "63", 1.4796488285064697], ["S0-A", "65", 1.5549683570861816], ["S0-A", "66", 6.444986343383789], ["S0-A", "67", 2.067096710205078], ["S0-A", "68", 9.551164627075195], ["S0-A", "119", 23.138713836669922], ["S0-A", "133", 1.379634141921997], ["S0-A", "137", 9.683769226074219], ["S0-A", "138", 1.307499885559082], ["S0-A", "140", 9.683759689331055], ["S0-A", "141", 2.095992088317871], ["S0-A", "142", 2.995072841644287], ["S0-A", "143", 5.34541130065918], ["S0-A", "153", 1.5907461643218994], ["S0-A", "154", 8.848855972290039], ["S0-A", "155", 11.481542587280273], ["S0-A", "156", 2.744642972946167], ["S0-A", "157", 1.4081273078918457], ["S0-A", "158", 1.8718934059143066], ["S0-A", "159", 4.550045013427734], ["S0-A", "183", 11.923152923583984], ["S0-A", "184", 4.585823059082031], ["S0-A", "185", 2.01849365234375], ["S0-A", "186", 15.501774787902832], ["S0-A", "188", 1.8340141773223877], ["S0-A", "189", 3.7904467582702637], ["S0-A", "191", 4.585819244384766], ["S21-A", "15", 2.1283912658691406], ["S21-A", "28", 6.020403861999512], ["S21-A", "29", 2.275017738342285], ["S21-A", "30", 4.377894878387451], ["S21-A", "31", 20.429086685180664], ["S21-A", "32", 1.5154268741607666], ["S21-A", "33", 1.3041157722473145], ["S21-A", "34", 20.202451705932617], ["S21-A", "35", 26.516315460205078], ["S21-A", "36", 2.275021553039551], ["S21-A", "37", 5.525089740753174], ["S21-A", "38", 3.467655658721924], ["S21-A", "39", 2.092582941055298], ["S21-A", "42", 7.282377243041992], ["S21-A", "43", 2.02437686920166], ["S21-A", "44", 6.216108322143555], ["S21-A", "45", 7.396977424621582], ["S21-A", "50", 13.664401054382324], ["S21-A", "51", 3.070394515991211], ["S21-A", "55", 6.577601909637451], ["S21-A", "57", 3.3947882652282715], ["S21-A", "60", 1.5549638271331787], ["S21-A", "61", 9.436298370361328], ["S21-A", "62", 4.036985397338867], ["S21-A", "63", 18.970272064208984], ["S21-A", "64", 1.5549683570861816], ["S21-A", "65", 3.715127944946289], ["S21-A", "66", 2.747603416442871], ["S21-A", "67", 3.07039737701416], ["S21-A", "69", 5.381189823150635], ["S21-A", "70", 20.851016998291016], ["S21-A", "73", 6.140782356262207], ["S21-A", "76", 3.817424774169922], ["S21-A", "77", 1.5907421112060547], ["S21-A", "78", 1.3041143417358398], ["S21-A", "79", 1.5154244899749756], ["S21-A", "80", 4.377891540527344], ["S21-A", "81", 3.42987060546875], ["S21-A", "82", 5.381191253662109], ["S21-A", "87", 8.720008850097656]], "S0-A_S27-A": [["S0-A", "32", 6.608438491821289], ["S0-A", "33", 4.616539001464844], ["S27-A", "2", 6.608512878417969]], "S1-A_S14-A": [["S1-A", "2", 28.371479034423828], ["S1-A", "3", 2.7871475219726562], ["S1-A", "5", 1.5549683570861816], ["S1-A", "22", 6.792913436889648], ["S1-A", "24", 5.270092010498047], ["S1-A", "27", 3.6578407287597656], ["S1-A", "29", 22.0793514251709], ["S1-A", "32", 6.1012492179870605], ["S1-A", "44", 1.4401073455810547], ["S1-A", "45", 24.853635787963867], ["S1-A", "46", 2.9950761795043945], ["S1-A", "47", 2.0601859092712402], ["S1-A", "64", 6.065469741821289], ["S1-A", "65", 26.382658004760742], ["S1-A", "66", 3.8657615184783936], ["S1-A", "67", 2.5921530723571777], ["S1-A", "69", 6.688684463500977], ["S1-A", "72", 16.32860565185547], ["S1-A", "77", 8.591854095458984], ["S1-A", "80", 2.7910051345825195], ["S1-A", "83", 9.608439445495605], ["S1-A", "106", 2.7476065158843994], ["S1-A", "107", 2.0925843715667725], ["S1-A", "108", 19.68831443786621], ["S1-A", "111", 18.106372833251953], ["S14-A", "13", 23.594789505004883], ["S14-A", "14", 7.062808036804199], ["S14-A", "32", 32.71289825439453], ["S14-A", "33", 3.432504177093506], ["S14-A", "34", 2.556347131729126], ["S14-A", "36", 25.94511604309082], ["S14-A", "37", 2.095989942550659], ["S14-A", "38", 13.150043487548828], ["S14-A", "39", 2.2750232219696045], ["S14-A", "45", 18.716066360473633], ["S14-A", "46", 7.215551376342773], ["S14-A", "47", 1.4796497821807861], ["S14-A", "48", 2.780449151992798], ["S14-A", "49", 4.585820198059082], ["S14-A", "51", 1.3399198055267334], ["S14-A", "54", 6.726093292236328], ["S14-A", "70", 8.96371078491211], ["S14-A", "74", 3.817424774169922], ["S14-A", "75", 2.1028690338134766], ["S14-A", "76", 6.652904033660889], ["S14-A", "80", 8.451591491699219], ["S14-A", "82", 15.824553489685059], ["S14-A", "114", 6.14078426361084], ["S14-A", "115", 1.3796329498291016], ["S14-A", "116", 13.51374626159668], ["S14-A", "117", 11.09647274017334], ["S14-A", "118", 3.865769386291504], ["S14-A", "119", 2.018495559692383], ["S14-A", "121", 11.826171875]], "S1-A_S26-A": [["S1-A", "72", 1.3828186988830566], ["S1-A", "77", 1.4796485900878906], ["S1-A", "80", 3.331295967102051], ["S1-A", "108", 6.936164855957031], ["S1-A", "111", 6.96090030670166], ["S1-A", "112", 5.857536315917969], ["S1-A", "114", 4.742678642272949], ["S1-A", "115", 1.1840286254882812], ["S1-A", "116", 14.101203918457031], ["S26-A", "39", 8.093023300170898], ["S26-A", "59", 7.408747673034668], ["S26-A", "60", 1.2777233123779297], ["S26-A", "62", 1.5549652576446533], ["S26-A", "65", 18.324689865112305], ["S26-A", "66", 11.351101875305176], ["S26-A", "68", 13.33452033996582], ["S26-A", "70", 11.163407325744629]], "S15_S18-A": [["S15", "15", 1.3723201751708984], ["S15", "16", 9.29753303527832], ["S15", "17", 18.630149841308594], ["S15", "18", 5.893311977386475], ["S15", "19", 4.8048176765441895], ["S15", "36", 7.9529876708984375], ["S15", "38", 1.515427589416504], ["S15", "108", 15.788772583007812], ["S15", "110", 7.180461883544922], ["S15", "111", 3.070388078689575], ["S15", "114", 5.022624969482422], ["S15", "117", 1.3128070831298828], ["S15", "118", 5.384954929351807], ["S15", "119", 3.715127944946289], ["S15", "121", 6.538057327270508], ["S15", "123", 8.376266479492188], ["S15", "125", 16.54461669921875], ["S15", "127", 8.769302368164062], ["S18-A", "90", 6.443042755126953], ["S18-A", "91", 1.983414649963379], ["S18-A", "92", 4.550040245056152], ["S18-A", "93", 2.9950733184814453], ["S18-A", "94", 6.180328369140625], ["S18-A", "95", 2.0925843715667725], ["S18-A", "115", 1.5549674034118652], ["S18-A", "116", 1.5549678802490234], ["S18-A", "118", 8.626931190490723], ["S18-A", "119", 1.515426754951477], ["S18-A", "120", 17.924468994140625], ["S18-A", "121", 6.0654730796813965], ["S18-A", "122", 10.401527404785156], ["S18-A", "123", 3.070392608642578], ["S18-A", "125", 12.789939880371094], ["S18-A", "126", 23.49504852294922], ["S18-A", "129", 2.275021553039551]], "S2_S3": [["S2", "120", 5.381196975708008], ["S2", "121", 10.235424041748047], ["S2", "122", 2.2750205993652344], ["S3", "116", 2.7871475219726562], ["S3", "120", 2.2750244140625], ["S3", "150", 9.096318244934082], ["S3", "151", 2.504619598388672], ["S3", "152", 3.542973041534424]], "S2_S9-A": [["S2", "144", 6.613368988037109], ["S2", "146", 17.304203033447266], ["S2", "148", 3.542975902557373], ["S2", "173", 15.029180526733398], ["S2", "174", 1.8360860347747803], ["S2", "175", 2.060185432434082], ["S2", "176", 5.857532978057861], ["S2", "180", 5.346461296081543], ["S2", "181", 7.333422660827637], ["S2", "182", 13.911008834838867], ["S2", "185", 11.582157135009766], ["S2", "197", 21.220691680908203], ["S9-A", "17", 4.377893447875977], ["S9-A", "20", 4.523115158081055], ["S9-A", "53", 3.0703907012939453], ["S9-A", "57", 2.1997036933898926], ["S9-A", "60", 1.3074991703033447], ["S9-A", "61", 1.3041157722473145], ["S9-A", "92", 5.345418930053711], ["S9-A", "94", 5.413288116455078], ["S9-A", "95", 11.238729476928711], ["S9-A", "97", 6.474786281585693], ["S9-A", "98", 7.656217575073242], ["S9-A", "100", 1.1840286254882812]], "S2_S21-A": [["S2", "54", 3.3279666900634766], ["S2", "57", 2.0275540351867676], ["S2", "58", 8.451580047607422], ["S2", "59", 5.305871963500977], ["S2", "60", 7.620436668395996], ["S2", "61", 12.660581588745117], ["S2", "62", 6.5775933265686035], ["S2", "63", 2.8128461837768555], ["S2", "108", 7.396978378295898], ["S2", "109", 2.102870464324951], ["S2", "110", 4.625364303588867], ["S2", "137", 26.11726951599121], ["S2", "138", 8.376266479492188], ["S2", "139", 4.742677688598633], ["S2", "140", 4.263033390045166], ["S2", "141", 17.116867065429688], ["S2", "142", 5.857541084289551], ["S2", "143", 7.333427429199219], ["S2", "147", 14.392684936523438], ["S2", "148", 1.5549683570861816], ["S2", "149", 7.448278427124023], ["S2", "150", 1.4081237316131592], ["S2", "151", 14.233806610107422], ["S2", "155", 1.5154266357421875], ["S2", "215", 4.585819244384766], ["S2", "219", 1.5549707412719727], ["S2", "220", 14.679080963134766], ["S2", "222", 27.762298583984375], ["S2", "223", 22.685401916503906], ["S2", "224", 3.3313019275665283], ["S2", "225", 2.310800552368164], ["S2", "228", 3.2453880310058594], ["S2", "229", 13.906571388244629], ["S2", "230", 11.316034317016602], ["S2", "231", 7.921245098114014], ["S2", "232", 5.8933210372924805], ["S2", "233", 3.3124208450317383], ["S2", "234", 3.8491744995117188], ["S2", "235", 10.744000434875488], ["S2", "236", 21.255775451660156], ["S2", "237", 3.109928846359253], ["S2", "238", 3.4683074951171875], ["S2", "241", 6.020410537719727], ["S2", "242", 2.8229293823242188], ["S21-A", "1", 6.125261306762695], ["S21-A", "2", 1.3074983358383179], ["S21-A", "3", 9.039033889770508], ["S21-A", "4", 6.281161785125732], ["S21-A", "5", 1.3723182678222656], ["S21-A", "7", 4.840644836425781], ["S21-A", "9", 2.2354793548583984], ["S21-A", "10", 2.995075225830078], ["S21-A", "11", 8.105731010437012], ["S21-A", "12", 4.804825782775879], ["S21-A", "13", 13.938309669494629], ["S21-A", "14", 6.541608810424805], ["S21-A", "15", 2.8624660968780518], ["S21-A", "16", 1.4405226707458496], ["S21-A", "18", 10.64543342590332], ["S21-A", "21", 17.03095054626465], ["S21-A", "23", 1.3723211288452148], ["S21-A", "24", 1.554966688156128], ["S21-A", "25", 2.199702024459839], ["S21-A", "26", 4.550036907196045], ["S21-A", "27", 5.420738220214844], ["S21-A", "28", 9.86957836151123], ["S21-A", "29", 2.275017738342285], ["S21-A", "31", 3.1785640716552734], ["S21-A", "33", 1.2777233123779297], ["S21-A", "35", 1.515426754951477], ["S21-A", "50", 10.518672943115234], ["S21-A", "52", 5.416619300842285], ["S21-A", "54", 1.3041150569915771]], "S2_S22-A": [["S2", "143", 12.444352149963379], ["S2", "144", 25.963361740112305], ["S2", "145", 19.331748962402344], ["S2", "155", 23.11819076538086], ["S2", "156", 3.070394992828369], ["S2", "157", 5.405004024505615], ["S2", "168", 3.432506561279297], ["S2", "171", 2.3108012676239014], ["S2", "224", 3.5429744720458984], ["S2", "225", 4.052159309387207], ["S2", "226", 16.764394760131836], ["S2", "227", 16.225570678710938], ["S2", "230", 9.332612991333008], ["S22-A", "44", 16.093782424926758], ["S22-A", "45", 5.515196800231934], ["S22-A", "46", 6.140785217285156], ["S22-A", "67", 1.5549681186676025], ["S22-A", "68", 7.372964382171631], ["S22-A", "70", 3.8299875259399414], ["S22-A", "91", 10.677166938781738], ["S22-A", "92", 16.44625473022461], ["S22-A", "94", 12.593757629394531], ["S22-A", "95", 8.340489387512207], ["S22-A", "96", 17.228878021240234], ["S22-A", "97", 5.305870056152344], ["S22-A", "98", 3.1457157135009766], ["S22-A", "99", 11.199188232421875], ["S22-A", "130", 1.3796314001083374]], "S3_S10-A": [["S3", "16", 1.344550371170044], ["S3", "19", 2.7910118103027344], ["S3", "20", 6.480762481689453], ["S3", "23", 1.5154266357421875], ["S3", "24", 3.109938144683838], ["S3", "27", 9.720176696777344], ["S3", "28", 27.091686248779297], ["S3", "61", 8.744579315185547], ["S3", "64", 1.3796334266662598], ["S3", "67", 10.368041038513184], ["S3", "68", 1.3796334266662598], ["S3", "71", 1.5549659729003906], ["S3", "72", 4.977489471435547], ["S3", "75", 1.5154259204864502], ["S3", "76", 6.860841274261475], ["S3", "77", 1.554964542388916], ["S3", "78", 9.561162948608398], ["S10-A", "14", 9.802745819091797], ["S10-A", "18", 16.967472076416016], ["S10-A", "19", 1.9516687393188477], ["S10-A", "20", 1.3445523977279663], ["S10-A", "21", 2.9950759410858154], ["S10-A", "22", 1.3723199367523193], ["S10-A", "34", 10.543512344360352], ["S10-A", "56", 1.3074989318847656], ["S10-A", "58", 3.5825188159942627], ["S10-A", "59", 1.4796485900878906], ["S10-A", "60", 5.372603416442871], ["S10-A", "61", 1.5549659729003906], ["S10-A", "63", 9.135854721069336], ["S10-A", "65", 12.470909118652344], ["S10-A", "66", 3.1785640716552734], ["S10-A", "67", 6.652915954589844], ["S10-A", "68", 3.143477439880371], ["S10-A", "70", 3.8174285888671875], ["S10-A", "73", 1.4796504974365234], ["S10-A", "88", 11.238723754882812], ["S10-A", "89", 2.712240219116211], ["S10-A", "90", 3.7904486656188965], ["S10-A", "91", 25.171762466430664], ["S10-A", "92", 2.1997032165527344]], "S3_S17-B": [["S3", "201", 2.0601859092712402], ["S3", "202", 8.626933097839355], ["S3", "203", 9.647987365722656], ["S3", "204", 2.822925567626953], ["S3", "205", 12.49519157409668], ["S3", "206", 4.510499954223633], ["S3", "207", 5.336789131164551], ["S3", "208", 1.3445491790771484], ["S3", "209", 4.120370388031006], ["S3", "210", 15.740575790405273], ["S3", "211", 2.862466812133789], ["S17-B", "8", 1.4113788604736328], ["S17-B", "12", 2.235480785369873], ["S17-B", "15", 10.443359375], ["S17-B", "16", 18.819631576538086], ["S17-B", "19", 11.95489501953125], ["S17-B", "20", 11.314043045043945], ["S17-B", "37", 5.515193939208984], ["S17-B", "38", 28.25176239013672], ["S17-B", "39", 5.305878162384033], ["S17-B", "40", 2.7446415424346924], ["S17-B", "41", 6.900383949279785], ["S17-B", "42", 2.1283912658691406], ["S17-B", "43", 3.657835006713867], ["S17-B", "46", 35.00566101074219], ["S17-B", "50", 5.345415115356445]], "S3_S20": [["S3", "7", 13.398895263671875], ["S3", "8", 8.376269340515137], ["S3", "10", 9.647977828979492], ["S3", "11", 1.31280517578125], ["S3", "12", 27.575407028198242], ["S3", "38", 2.5396957397460938], ["S3", "39", 11.284295082092285], ["S3", "40", 4.338352203369141], ["S3", "41", 2.02437686920166], ["S3", "42", 1.382817029953003], ["S3", "43", 5.270099639892578], ["S20", "25", 2.310800075531006], ["S20", "27", 13.97338581085205], ["S20", "29", 10.518678665161133], ["S20", "61", 12.643065452575684], ["S20", "63", 2.9950733184814453], ["S20", "84", 26.271995544433594], ["S20", "86", 3.0703959465026855], ["S20", "88", 6.710206985473633], ["S20", "104", 8.340536117553711], ["S20", "105", 2.2750191688537598], ["S20", "108", 3.3630428314208984], ["S20", "109", 3.363046884536743], ["S20", "110", 9.096325874328613], ["S20", "111", 8.736892700195312], ["S20", "112", 15.486671447753906], ["S20", "113", 6.613370895385742], ["S20", "115", 4.377887725830078]], "S3_S29-A": [["S3", "8", 9.60844612121582], ["S3", "9", 20.051794052124023], ["S3", "11", 1.312807559967041], ["S3", "12", 4.550045013427734], ["S3", "15", 21.43461799621582], ["S3", "16", 2.027548313140869], ["S3", "18", 11.16341495513916], ["S3", "19", 3.0703959465026855], ["S3", "20", 3.782346248626709], ["S3", "22", 12.665573120117188], ["S3", "23", 1.554966926574707], ["S3", "76", 7.39697265625], ["S3", "162", 6.052141189575195], ["S3", "165", 1.4405288696289062], ["S29-A", "22", 10.99125862121582], ["S29-A", "23", 7.616666793823242], ["S29-A", "34", 4.625359535217285], ["S29-A", "35", 4.585819244384766], ["S29-A", "36", 15.537535667419434], ["S29-A", "38", 9.551149368286133], ["S29-A", "46", 5.8933186531066895], ["S29-A", "49", 1.3828157186508179], ["S29-A", "50", 4.550045490264893], ["S29-A", "52", 10.44335651397705], ["S29-A", "54", 3.3947906494140625], ["S29-A", "55", 3.7904510498046875]], "S3_S30-A": [["S3", "143", 1.3041152954101562], ["S30-A", "55", 1.991973876953125]], "S3_beta-like": [["S3", "214", 6.896623611450195], ["S3", "216", 2.9950766563415527], ["S3", "217", 4.9412384033203125], ["S3", "218", 5.492691993713379], ["S3", "219", 2.7804484367370605], ["S3", "220", 8.924174308776855], ["S3", "221", 6.212954521179199], ["S3", "222", 3.7904505729675293], ["S3", "223", 4.220976829528809], ["S3", "224", 2.3503403663635254], ["S3", "225", 2.712242364883423], ["beta-like", "176", 12.6788330078125], ["beta-like", "188", 17.403263092041016], ["beta-like", "189", 2.8624653816223145], ["beta-like", "190", 4.661140441894531], ["beta-like", "191", 5.268589973449707], ["beta-like", "192", 2.2354793548583984], ["beta-like", "193", 2.1607842445373535], ["beta-like", "194", 23.842262268066406], ["beta-like", "195", 5.161979675292969], ["beta-like", "196", 2.1997013092041016], ["beta-like", "223", 11.238737106323242], ["beta-like", "227", 2.0853214263916016], ["beta-like", "228", 20.32717514038086], ["beta-like", "229", 3.865762710571289], ["beta-like", "230", 3.3448164463043213], ["beta-like", "233", 8.852619171142578]], "S4-A_S6-A": [["S4-A", "137", 2.995075225830078], ["S4-A", "148", 6.024661540985107], ["S4-A", "149", 2.3107995986938477], ["S4-A", "150", 20.581830978393555], ["S4-A", "151", 3.5429816246032715], ["S4-A", "152", 3.0703959465026855], ["S4-A", "153", 14.297800064086914], ["S6-A", "201", 4.068737030029297], ["S6-A", "204", 1.307499885559082], ["S6-A", "205", 7.372969150543213], ["S6-A", "208", 9.53312873840332], ["S6-A", "211", 21.717864990234375], ["S6-A", "212", 1.5154259204864502], ["S6-A", "215", 1.3074984550476074]], "S4-A_S9-A": [["S4-A", "10", 6.502269744873047], ["S4-A", "12", 26.493019104003906], ["S4-A", "22", 14.459522247314453], ["S4-A", "23", 4.585821151733398], ["S4-A", "25", 3.2084054946899414], ["S4-A", "26", 3.9053115844726562], ["S4-A", "27", 4.774421691894531], ["S4-A", "248", 1.5154253244400024], ["S4-A", "249", 2.27502179145813], ["S4-A", "252", 2.8229236602783203], ["S4-A", "256", 8.117238998413086], ["S9-A", "2", 3.7904434204101562], ["S9-A", "3", 1.515425205230713], ["S9-A", "4", 4.512517929077148], ["S9-A", "5", 8.693758964538574], ["S9-A", "6", 17.96697425842285], ["S9-A", "7", 10.575263977050781], ["S9-A", "71", 5.06217098236084], ["S9-A", "74", 7.448286056518555], ["S9-A", "78", 8.963712692260742]], "S4-A_S11-A": [["S4-A", "202", 1.5549676418304443], ["S4-A", "203", 7.408735275268555], ["S11-A", "40", 8.093021392822266], ["S11-A", "68", 2.5563478469848633]], "S4-A_S24-A": [["S4-A", "48", 5.097949981689453], ["S4-A", "52", 2.018495559692383], ["S4-A", "53", 24.30068016052246], ["S4-A", "54", 3.865769386291504], ["S4-A", "55", 2.3503425121307373], ["S4-A", "56", 3.790450096130371], ["S4-A", "57", 2.712238311767578], ["S4-A", "59", 2.27502179145813], ["S4-A", "60", 2.0853238105773926], ["S4-A", "63", 21.642549514770508], ["S4-A", "64", 18.575927734375], ["S4-A", "67", 1.3074983358383179], ["S4-A", "69", 5.097944259643555], ["S4-A", "92", 2.1997034549713135], ["S4-A", "94", 1.3796327114105225], ["S4-A", "95", 28.88290786743164], ["S24-A", "13", 7.656207084655762], ["S24-A", "14", 11.316022872924805], ["S24-A", "15", 26.243099212646484], ["S24-A", "16", 9.148134231567383], ["S24-A", "17", 3.7904489040374756], ["S24-A", "18", 2.275019407272339], ["S24-A", "20", 23.75495719909668], ["S24-A", "22", 2.350341320037842], ["S24-A", "58", 2.3503360748291016], ["S24-A", "72", 10.403817176818848], ["S24-A", "74", 4.3025712966918945], ["S24-A", "84", 6.177154541015625], ["S24-A", "85", 9.904657363891602], ["S24-A", "87", 2.310795307159424], ["S24-A", "89", 3.0703916549682617], ["S24-A", "90", 2.780447006225586]], "Rps5p_S14-A": [["Rps5p", "155", 3.363046646118164], ["Rps5p", "156", 4.302570819854736], ["Rps5p", "157", 4.6165313720703125], ["Rps5p", "222", 1.983412742614746], ["Rps5p", "223", 3.1434764862060547], ["Rps5p", "225", 11.847681045532227], ["S14-A", "48", 3.5429763793945312], ["S14-A", "52", 3.8657569885253906], ["S14-A", "53", 20.73122215270996], ["S14-A", "58", 3.7904510498046875]], "Rps5p_S16-A": [["Rps5p", "23", 20.485694885253906], ["Rps5p", "24", 6.573349952697754], ["Rps5p", "25", 2.275017738342285], ["Rps5p", "26", 8.632883071899414], ["Rps5p", "27", 3.507197618484497], ["Rps5p", "28", 11.19836711883545], ["Rps5p", "29", 8.852617263793945], ["Rps5p", "30", 6.613369464874268], ["Rps5p", "33", 2.747603416442871], ["Rps5p", "34", 2.8624653816223145], ["Rps5p", "36", 1.2777252197265625], ["Rps5p", "37", 8.132561683654785], ["Rps5p", "38", 29.298765182495117], ["Rps5p", "41", 8.168335914611816], ["Rps5p", "44", 8.137473106384277], ["Rps5p", "45", 8.755788803100586], ["Rps5p", "67", 9.971481323242188], ["Rps5p", "68", 2.995077133178711], ["Rps5p", "69", 5.268592834472656], ["Rps5p", "70", 1.3041150569915771], ["Rps5p", "72", 9.688425064086914], ["Rps5p", "73", 3.7904467582702637], ["Rps5p", "74", 4.804823875427246], ["Rps5p", "75", 4.523115158081055], ["Rps5p", "76", 10.403820991516113], ["Rps5p", "108", 5.295629501342773], ["Rps5p", "111", 17.304195404052734], ["Rps5p", "112", 2.822922706604004], ["Rps5p", "115", 7.372969627380371], ["S16-A", "13", 15.514209747314453], ["S16-A", "26", 17.85763931274414], ["S16-A", "27", 1.554964542388916], ["S16-A", "28", 4.5858235359191895], ["S16-A", "29", 4.0845627784729], ["S16-A", "30", 8.1683349609375], ["S16-A", "35", 14.821256637573242], ["S16-A", "36", 8.96371841430664], ["S16-A", "37", 25.98090362548828], ["S16-A", "41", 4.0687360763549805], ["S16-A", "42", 5.857541084289551], ["S16-A", "43", 2.6573596000671387], ["S16-A", "44", 1.5907468795776367], ["S16-A", "46", 2.0184926986694336], ["S16-A", "47", 1.3723204135894775], ["S16-A", "49", 6.140787601470947], ["S16-A", "50", 1.3796319961547852], ["S16-A", "52", 6.1765594482421875], ["S16-A", "53", 4.453213691711426], ["S16-A", "54", 3.622063636779785], ["S16-A", "56", 12.793695449829102], ["S16-A", "57", 1.4401097297668457], ["S16-A", "58", 2.060184955596924], ["S16-A", "60", 1.4796496629714966], ["S16-A", "61", 6.140792369842529], ["S16-A", "75", 15.140270233154297], ["S16-A", "79", 5.818004608154297], ["S16-A", "112", 8.888388633728027], ["S16-A", "113", 13.401348114013672], ["S16-A", "115", 2.0275516510009766], ["S16-A", "120", 3.1099345684051514], ["S16-A", "121", 1.3041129112243652], ["S16-A", "122", 15.029189109802246]], "Rps5p_S25-A": [["Rps5p", "112", 8.168340682983398], ["Rps5p", "115", 6.865009307861328], ["Rps5p", "116", 8.491132736206055], ["Rps5p", "119", 18.572166442871094], ["Rps5p", "120", 22.950050354003906], ["Rps5p", "123", 17.21877670288086], ["Rps5p", "124", 2.2354817390441895], ["Rps5p", "125", 7.361177444458008], ["Rps5p", "126", 1.3796348571777344], ["Rps5p", "187", 1.344552993774414], ["Rps5p", "188", 12.718379020690918], ["Rps5p", "189", 1.5154247283935547], ["Rps5p", "191", 4.585814476013184], ["Rps5p", "192", 4.510504245758057], ["S25-A", "38", 2.995077133178711], ["S25-A", "58", 6.573352336883545], ["S25-A", "59", 2.7446401119232178], ["S25-A", "62", 8.88839340209961], ["S25-A", "63", 3.790445327758789], ["S25-A", "66", 2.275022506713867], ["S25-A", "67", 6.745983123779297], ["S25-A", "92", 1.4401073455810547], ["S25-A", "93", 18.364233016967773], ["S25-A", "95", 12.793702125549316], ["S25-A", "97", 8.105724334716797], ["S25-A", "98", 1.2777252197265625], ["S25-A", "100", 9.135862350463867], ["S25-A", "101", 3.0766561031341553], ["S25-A", "102", 8.927936553955078]], "Rps5p_S28-B": [["Rps5p", "55", 8.776336669921875], ["Rps5p", "56", 17.153560638427734], ["Rps5p", "57", 5.304391860961914], ["Rps5p", "60", 5.515195846557617], ["Rps5p", "61", 12.546222686767578], ["Rps5p", "81", 2.7122440338134766], ["Rps5p", "82", 3.3981285095214844], ["Rps5p", "85", 2.822925567626953], ["Rps5p", "143", 4.103818416595459], ["Rps5p", "144", 1.3074991703033447], ["Rps5p", "145", 2.350337505340576], ["Rps5p", "146", 4.7744245529174805], ["Rps5p", "147", 6.710202693939209], ["Rps5p", "148", 16.54817008972168], ["Rps5p", "149", 5.097949981689453], ["Rps5p", "150", 3.468313455581665], ["Rps5p", "158", 5.13748025894165], ["Rps5p", "159", 7.886159896850586], ["Rps5p", "160", 1.3470373153686523], ["Rps5p", "161", 1.4081265926361084], ["Rps5p", "162", 1.5154259204864502], ["Rps5p", "163", 5.956451416015625], ["Rps5p", "164", 1.4401065111160278], ["Rps5p", "165", 1.307499885559082], ["Rps5p", "166", 1.4081273078918457], ["Rps5p", "167", 2.0925843715667725], ["Rps5p", "169", 1.3723211288452148], ["Rps5p", "218", 7.819334983825684], ["Rps5p", "222", 2.7871456146240234], ["Rps5p", "225", 6.65290641784668], ["S28-B", "7", 18.364233016967773], ["S28-B", "9", 14.993396759033203], ["S28-B", "18", 21.72716522216797], ["S28-B", "19", 3.7904510498046875], ["S28-B", "20", 20.789888381958008], ["S28-B", "21", 6.057058334350586], ["S28-B", "22", 20.746986389160156], ["S28-B", "25", 4.983089447021484], ["S28-B", "42", 3.0346128940582275], ["S28-B", "43", 21.103042602539062], ["S28-B", "44", 3.790450096130371], ["S28-B", "45", 4.185168266296387], ["S28-B", "46", 5.5608978271484375], ["S28-B", "47", 6.101249694824219], ["S28-B", "48", 3.500711679458618], ["S28-B", "49", 11.600217819213867], ["S28-B", "51", 2.724184036254883], ["S28-B", "52", 1.5549638271331787], ["S28-B", "53", 23.725305557250977], ["S28-B", "54", 2.747603416442871], ["S28-B", "55", 19.942962646484375], ["S28-B", "56", 10.65129280090332], ["S28-B", "57", 3.2442102432250977], ["S28-B", "58", 2.898244857788086], ["S28-B", "61", 5.742683410644531]], "Rps5p_mRNA": [["Rps5p", "151", 5.525082588195801], ["Rps5p", "153", 8.733497619628906], ["Rps5p", "154", 3.2084076404571533], ["mRNA", "42", 4.30257511138916], ["mRNA", "43", 5.298961639404297]], "Rps5p_tRNA-E": [["Rps5p", "148", 9.683757781982422], ["Rps5p", "153", 3.2962188720703125], ["Rps5p", "157", 3.6578407287597656], ["Rps5p", "213", 3.244213104248047], ["Rps5p", "216", 2.7241830825805664], ["Rps5p", "219", 1.5907402038574219], ["Rps5p", "220", 4.263031005859375], ["Rps5p", "223", 5.248584747314453], ["Rps5p", "224", 2.780449390411377], ["tRNA-E", "30", 3.1785621643066406], ["tRNA-E", "31", 11.41333293914795], ["tRNA-E", "32", 2.275021553039551], ["tRNA-E", "33", 2.235480785369873], ["tRNA-E", "37", 2.712240219116211], ["tRNA-E", "38", 1.798929214477539], ["tRNA-E", "39", 14.6122465133667], ["tRNA-E", "40", 6.216102123260498], ["tRNA-E", "41", 6.652912139892578], ["tRNA-E", "42", 6.541608810424805]], "S6-A_S24-A": [["S6-A", "2", 14.226207733154297], ["S6-A", "15", 5.381187438964844], ["S6-A", "85", 22.305315017700195], ["S24-A", "119", 11.883474349975586], ["S24-A", "131", 28.95193099975586], ["S24-A", "132", 1.3723220825195312]], "S6-A_L24-B": [["S6-A", "9", 19.202194213867188], ["S6-A", "10", 2.47287654876709], ["S6-A", "31", 3.792247772216797], ["S6-A", "128", 6.688690185546875], ["S6-A", "129", 1.554966688156128], ["S6-A", "130", 6.652912139892578], ["S6-A", "131", 6.709117412567139], ["S6-A", "132", 2.822925090789795], ["S6-A", "133", 4.263031482696533], ["S6-A", "134", 1.304117202758789], ["S6-A", "144", 2.6573562622070312], ["S6-A", "145", 1.515426754951477], ["S6-A", "146", 6.5733489990234375], ["S6-A", "147", 1.5907416343688965], ["S6-A", "150", 2.539705276489258], ["S6-A", "151", 1.515427589416504], ["S6-A", "152", 10.3680419921875], ["S6-A", "155", 2.0853195190429688], ["S6-A", "156", 8.927938461303711], ["S6-A", "158", 15.541314125061035], ["S6-A", "159", 18.531585693359375], ["S6-A", "160", 3.034618854522705], ["L24-B", "66", 4.983074188232422], ["L24-B", "76", 6.573347091674805], ["L24-B", "77", 1.344552993774414], ["L24-B", "78", 29.735565185546875], ["L24-B", "80", 2.160790205001831], ["L24-B", "81", 23.979955673217773], ["L24-B", "82", 8.16833782196045], ["L24-B", "83", 2.2750234603881836], ["L24-B", "84", 18.063791275024414], ["L24-B", "85", 2.1601622104644775], ["L24-B", "90", 2.350338935852051], ["L24-B", "93", 16.023624420166016], ["L24-B", "94", 1.4081287384033203], ["L24-B", "96", 10.610345840454102], ["L24-B", "97", 8.755786895751953], ["L24-B", "100", 1.7989306449890137], ["L24-B", "103", 4.58958101272583], ["L24-B", "106", 2.3503456115722656], ["L24-B", "107", 3.070392608642578]], "S6-A_18S-5'": [["S6-A", "9", 19.202194213867188], ["S6-A", "10", 2.47287654876709], ["S6-A", "31", 3.792247772216797], ["S6-A", "128", 6.688690185546875], ["S6-A", "129", 1.554966688156128], ["S6-A", "130", 6.652912139892578], ["S6-A", "131", 6.709117412567139], ["S6-A", "132", 2.822925090789795], ["S6-A", "133", 4.263031482696533], ["S6-A", "134", 1.304117202758789], ["S6-A", "144", 2.6573562622070312], ["S6-A", "145", 1.515426754951477], ["S6-A", "146", 6.5733489990234375], ["S6-A", "147", 1.5907416343688965], ["S6-A", "150", 2.539705276489258], ["S6-A", "151", 1.515427589416504], ["S6-A", "152", 10.3680419921875], ["S6-A", "155", 2.0853195190429688], ["S6-A", "156", 8.927938461303711], ["S6-A", "158", 15.541314125061035], ["S6-A", "159", 18.531585693359375], ["S6-A", "160", 3.034618854522705], ["18S-3'm", "66", 4.983074188232422], ["18S-3'm", "76", 6.573347091674805], ["18S-3'm", "77", 1.344552993774414], ["18S-3'm", "78", 29.735565185546875], ["18S-3'm", "80", 2.160790205001831], ["18S-3'm", "81", 23.979955673217773], ["18S-3'm", "82", 8.16833782196045], ["18S-3'm", "83", 2.2750234603881836], ["18S-3'm", "84", 18.063791275024414], ["18S-3'm", "85", 2.1601622104644775], ["18S-3'm", "90", 2.350338935852051], ["18S-3'm", "93", 16.023624420166016], ["18S-3'm", "94", 1.4081287384033203], ["18S-3'm", "96", 10.610345840454102], ["18S-3'm", "97", 8.755786895751953], ["18S-3'm", "100", 1.7989306449890137], ["18S-3'm", "103", 4.58958101272583], ["18S-3'm", "106", 2.3503456115722656], ["18S-3'm", "107", 3.070392608642578]], "S7-A_S13": [["S7-A", "127", 3.5429821014404297], ["S7-A", "134", 1.5907459259033203], ["S7-A", "135", 12.663924217224121], ["S7-A", "136", 27.22199249267578], ["S7-A", "137", 4.453212261199951], ["S7-A", "138", 2.128391742706299], ["S13", "18", 3.5071983337402344], ["S13", "19", 2.9950757026672363], ["S13", "21", 6.608428001403809]], "S7-A_S22-A": [["S7-A", "101", 3.244213104248047], ["S7-A", "104", 3.500713348388672], ["S7-A", "138", 2.8486557006835938], ["S7-A", "139", 4.890018463134766], ["S7-A", "140", 6.284564971923828], ["S7-A", "141", 6.140782356262207], ["S7-A", "142", 4.68474006652832], ["S7-A", "143", 13.114965438842773], ["S7-A", "144", 5.99015474319458], ["S7-A", "146", 1.4796485900878906], ["S7-A", "148", 1.5154266357421875], ["S7-A", "151", 2.7476062774658203], ["S22-A", "32", 3.244213104248047], ["S22-A", "35", 12.714616775512695], ["S22-A", "39", 3.0308547019958496], ["S22-A", "42", 11.064716339111328], ["S22-A", "43", 5.137486457824707], ["S22-A", "48", 9.759084701538086], ["S22-A", "49", 3.432502031326294], ["S22-A", "50", 19.269027709960938], ["S22-A", "51", 2.275022506713867], ["S22-A", "52", 6.281158447265625], ["S22-A", "53", 3.582519054412842], ["S22-A", "54", 5.629096984863281], ["S22-A", "107", 3.42987060546875]], "S7-A_S27-A": [["S7-A", "139", 11.238715171813965], ["S7-A", "151", 5.778461456298828], ["S27-A", "8", 6.4397077560424805], ["S27-A", "9", 1.4796504974365234], ["S27-A", "24", 19.331764221191406], ["S27-A", "25", 11.958782196044922]], "S7-A_L19-A": [["S7-A", "36", 2.01849365234375], ["S7-A", "39", 4.585812091827393], ["S7-A", "40", 2.0670909881591797], ["L19-A", "185", 4.550036430358887], ["L19-A", "188", 1.2777233123779297]], "S8-A_S11-A": [["S8-A", "7", 10.5435152053833], ["S8-A", "10", 14.441730499267578], ["S8-A", "11", 11.86898422241211], ["S8-A", "12", 3.7904505729675293], ["S8-A", "13", 5.953049659729004], ["S8-A", "18", 2.0601844787597656], ["S8-A", "68", 1.4796496629714966], ["S8-A", "69", 7.372962474822998], ["S8-A", "70", 2.050239086151123], ["S8-A", "83", 2.275020122528076], ["S8-A", "84", 2.7559261322021484], ["S8-A", "85", 29.882699966430664], ["S8-A", "86", 1.34454345703125], ["S8-A", "87", 1.3074991703033447], ["S8-A", "88", 10.761280059814453], ["S8-A", "117", 6.506529808044434], ["S8-A", "149", 5.09794807434082], ["S8-A", "152", 6.065464973449707], ["S8-A", "182", 1.5549638271331787], ["S8-A", "185", 1.4401073455810547], ["S8-A", "186", 6.785520553588867], ["S8-A", "187", 2.085322856903076], ["S8-A", "188", 3.790449857711792], ["S8-A", "191", 4.550036907196045], ["S8-A", "192", 1.3828184604644775], ["S8-A", "195", 6.7091064453125], ["S11-A", "8", 11.198375701904297], ["S11-A", "9", 5.34644889831543], ["S11-A", "10", 14.980717658996582], ["S11-A", "11", 4.453204154968262], ["S11-A", "12", 1.372320294380188], ["S11-A", "13", 8.545191764831543], ["S11-A", "15", 3.0346174240112305], ["S11-A", "20", 2.7871479988098145], ["S11-A", "21", 14.88164234161377], ["S11-A", "22", 16.101465225219727], ["S11-A", "23", 1.9834117889404297], ["S11-A", "24", 2.275022506713867], ["S11-A", "31", 5.893321990966797], ["S11-A", "133", 3.507204055786133], ["S11-A", "134", 15.144044876098633]], "S9-A_S22-A": [["S9-A", "60", 13.083226203918457], ["S9-A", "61", 6.180334568023682], ["S9-A", "62", 2.8624589443206787], ["S9-A", "63", 4.188570499420166], ["S22-A", "87", 4.377895355224609], ["S22-A", "97", 3.276608467102051], ["S22-A", "117", 3.7904510498046875]], "S9-A_S24-A": [["S9-A", "132", 4.6847357749938965], ["S9-A", "139", 10.443357467651367], ["S9-A", "140", 2.592149257659912], ["S9-A", "141", 1.5549676418304443], ["S9-A", "142", 2.275022506713867], ["S9-A", "161", 9.096321105957031], ["S9-A", "167", 8.927932739257812], ["S24-A", "31", 9.90464973449707], ["S24-A", "63", 4.9830827713012695], ["S24-A", "64", 12.628835678100586], ["S24-A", "65", 1.8360838890075684]], "S9-A_S30-A": [["S9-A", "21", 7.372968673706055], ["S9-A", "25", 1.515425205230713], ["S9-A", "28", 3.1434783935546875], ["S9-A", "29", 6.688681125640869], ["S9-A", "31", 1.1600675582885742], ["S9-A", "32", 22.477462768554688], ["S9-A", "33", 10.443353652954102], ["S9-A", "35", 4.377893447875977], ["S9-A", "36", 1.4796496629714966], ["S9-A", "37", 5.893309593200684], ["S9-A", "38", 2.102872610092163], ["S9-A", "39", 1.5907459259033203], ["S9-A", "121", 7.5236053466796875], ["S9-A", "123", 1.7989314794540405], ["S9-A", "126", 2.275020122528076], ["S9-A", "127", 17.77678680419922], ["S30-A", "32", 13.230507850646973], ["S30-A", "33", 8.769294738769531], ["S30-A", "36", 7.498604774475098], ["S30-A", "37", 5.058407783508301], ["S30-A", "39", 4.585821151733398], ["S30-A", "40", 1.1840245723724365], ["S30-A", "43", 7.29765510559082], ["S30-A", "44", 7.372966766357422], ["S30-A", "54", 14.141902923583984]], "S10-A_S12": [["S10-A", "81", 1.411376953125], ["S12", "37", 3.618291139602661]], "S10-A_S29-A": [["S10-A", "24", 4.550039291381836], ["S10-A", "25", 6.608436584472656], ["S10-A", "28", 4.523113250732422], ["S10-A", "61", 9.02099895477295], ["S10-A", "62", 17.81633186340332], ["S29-A", "7", 6.613368988037109], ["S29-A", "8", 4.338353633880615], ["S29-A", "20", 11.585556030273438], ["S29-A", "21", 2.0502402782440186], ["S29-A", "22", 29.361492156982422], ["S29-A", "23", 2.027553081512451], ["S29-A", "24", 2.0853233337402344], ["S29-A", "25", 15.691951751708984], ["S29-A", "38", 2.275022506713867], ["S29-A", "46", 8.207876205444336]], "S11-A_S22-A": [["S11-A", "98", 14.561417579650879], ["S11-A", "99", 3.6182937622070312], ["S11-A", "100", 10.99125862121582], ["S22-A", "77", 8.888396263122559], ["S22-A", "79", 16.300893783569336], ["S22-A", "80", 3.7904491424560547], ["S22-A", "89", 2.7122416496276855]], "S11-A_S23-A": [["S11-A", "91", 9.400527954101562], ["S11-A", "94", 5.456516265869141], ["S11-A", "96", 8.701107025146484], ["S11-A", "97", 8.376258850097656], ["S11-A", "98", 5.381542205810547], ["S11-A", "99", 2.0853219032287598], ["S11-A", "100", 3.208404779434204], ["S11-A", "101", 5.8933210372924805], ["S11-A", "102", 6.865012168884277], ["S11-A", "103", 3.8657679557800293], ["S23-A", "6", 3.296222448348999], ["S23-A", "7", 2.8229265213012695], ["S23-A", "8", 11.954896926879883], ["S23-A", "9", 2.10286808013916], ["S23-A", "10", 3.7904438972473145], ["S23-A", "11", 2.102871894836426], ["S23-A", "12", 1.3723218441009521], ["S23-A", "13", 4.652341842651367], ["S23-A", "15", 1.5154274702072144], ["S23-A", "16", 1.1840280294418335], ["S23-A", "19", 2.2354822158813477]], "S11-A_L19-A": [["S11-A", "3", 2.2354812622070312], ["S11-A", "5", 4.510501384735107], ["S11-A", "116", 14.896566390991211], ["L19-A", "144", 26.995771408081055], ["L19-A", "148", 2.657360076904297], ["L19-A", "151", 8.96371078491211]], "S12_S31": [["S12", "45", 1.5907440185546875], ["S12", "46", 2.275022506713867], ["S12", "49", 1.4796496629714966], ["S12", "50", 2.3503425121307373], ["S12", "53", 15.48593521118164], ["S12", "54", 1.515427589416504], ["S12", "68", 7.247297286987305], ["S12", "71", 17.966957092285156], ["S12", "73", 2.6891021728515625], ["S12", "74", 2.3107964992523193], ["S12", "77", 22.40215301513672], ["S12", "78", 3.1457138061523438], ["S12", "80", 1.3445510864257812], ["S12", "81", 1.5549678802490234], ["S12", "82", 5.932849884033203], ["S31", "102", 17.2288875579834], ["S31", "103", 3.143481731414795], ["S31", "104", 6.691012859344482], ["S31", "105", 2.1997036933898926], ["S31", "106", 4.840632438659668], ["S31", "107", 1.5907468795776367], ["S31", "108", 9.904657363891602], ["S31", "109", 8.019817352294922], ["S31", "112", 10.42585563659668], ["S31", "113", 7.396991729736328], ["S31", "114", 3.8657655715942383], ["S31", "116", 3.8657703399658203], ["S31", "127", 6.212957382202148], ["S31", "128", 17.975299835205078], ["S31", "129", 1.4081273078918457], ["S31", "130", 1.3723204135894775]], "S13_S22-A": [["S13", "15", 1.5549683570861816], ["S13", "16", 1.3399219512939453], ["S13", "17", 1.5907447338104248], ["S13", "18", 1.4081268310546875], ["S13", "20", 2.2750186920166016], ["S22-A", "54", 15.807406425476074], ["S22-A", "55", 5.09794807434082], ["S22-A", "56", 10.390777587890625], ["S22-A", "57", 1.372319221496582]], "S13_S27-A": [["S13", "11", 11.888059616088867], ["S13", "13", 21.67506980895996], ["S13", "14", 2.3503425121307373], ["S13", "15", 2.7122433185577393], ["S13", "16", 1.9919791221618652], ["S13", "17", 7.920872211456299], ["S13", "18", 5.492681980133057], ["S13", "25", 2.7241859436035156], ["S13", "52", 18.64747428894043], ["S13", "53", 6.652915954589844], ["S13", "55", 16.0587100982666], ["S13", "56", 4.510500907897949], ["S13", "57", 7.448288917541504], ["S13", "58", 2.3145647048950195], ["S13", "59", 6.212956428527832], ["S13", "60", 2.1283912658691406], ["S13", "61", 1.307499885559082], ["S27-A", "19", 11.958793640136719], ["S27-A", "20", 2.235483169555664], ["S27-A", "21", 31.95330047607422], ["S27-A", "22", 13.266281127929688], ["S27-A", "25", 19.120065689086914], ["S27-A", "26", 13.671257019042969], ["S27-A", "27", 1.4081287384033203], ["S27-A", "28", 1.5549684762954712], ["S27-A", "32", 1.3828178644180298], ["S27-A", "44", 8.888386726379395], ["S27-A", "45", 24.516904830932617], ["S27-A", "46", 2.1028666496276855], ["S27-A", "47", 5.596702575683594], ["S27-A", "49", 8.560104370117188], ["S27-A", "50", 2.2750229835510254], ["S27-A", "51", 3.7151293754577637], ["S27-A", "52", 23.308610916137695], ["S27-A", "54", 14.194269180297852], ["S27-A", "82", 3.1457061767578125]], "S13_L30": [["S13", "42", 24.364164352416992], ["S13", "43", 7.165037631988525], ["S13", "44", 2.02437686920166], ["S13", "45", 4.377895355224609], ["S13", "49", 7.621072769165039], ["S13", "81", 2.018491744995117], ["S13", "82", 3.8657596111297607], ["S13", "83", 9.265789985656738], ["S13", "89", 3.8174266815185547], ["S13", "100", 3.4325103759765625], ["S13", "145", 1.4401063919067383], ["S13", "147", 10.61033821105957], ["S13", "148", 1.4796473979949951], ["S13", "151", 18.024250030517578], ["L30", "11", 1.4796496629714966], ["L30", "12", 2.1997032165527344], ["L30", "15", 17.984710693359375], ["L30", "16", 1.4796479940414429], ["L30", "19", 13.541740417480469], ["L30", "76", 3.070392608642578], ["L30", "79", 2.9950757026672363], ["L30", "80", 2.275021553039551], ["L30", "82", 18.647476196289062], ["L30", "83", 2.275021553039551], ["L30", "84", 8.963714599609375], ["L30", "97", 13.114959716796875]], "S14-A_S26-A": [["S14-A", "12", 7.3729705810546875], ["S14-A", "14", 1.3828182220458984], ["S14-A", "78", 2.310795783996582], ["S14-A", "80", 7.656213760375977], ["S14-A", "83", 2.1997017860412598], ["S14-A", "91", 7.484066009521484], ["S14-A", "92", 11.064714431762695], ["S14-A", "93", 9.647991180419922], ["S14-A", "94", 3.618297576904297], ["S14-A", "99", 2.050236701965332], ["S14-A", "102", 7.369202613830566], ["S14-A", "103", 5.817997932434082], ["S14-A", "106", 7.984724044799805], ["S14-A", "107", 2.9950766563415527], ["S14-A", "110", 9.83782958984375], ["S14-A", "111", 1.515426754951477], ["S14-A", "112", 4.052160263061523], ["S14-A", "113", 12.109418869018555], ["S14-A", "114", 7.653473377227783], ["S14-A", "115", 2.1607842445373535], ["S14-A", "116", 2.9950766563415527], ["S14-A", "117", 8.16833782196045], ["S14-A", "127", 2.556346893310547], ["S14-A", "128", 3.4683120250701904], ["S14-A", "129", 15.807403564453125], ["S14-A", "131", 2.3503386974334717], ["S14-A", "132", 9.608451843261719], ["S14-A", "133", 1.4401090145111084], ["S14-A", "134", 19.084278106689453], ["S14-A", "135", 9.492964744567871], ["S14-A", "137", 6.02592658996582], ["S26-A", "20", 2.310802459716797], ["S26-A", "22", 9.13586711883545], ["S26-A", "23", 7.921238422393799], ["S26-A", "24", 2.9950740337371826], ["S26-A", "25", 11.954896926879883], ["S26-A", "26", 4.227255821228027], ["S26-A", "27", 6.0872273445129395], ["S26-A", "28", 5.097945213317871], ["S26-A", "29", 5.560896396636963], ["S26-A", "42", 14.07369613647461], ["S26-A", "44", 17.151954650878906], ["S26-A", "45", 3.0703964233398438], ["S26-A", "46", 3.7904469966888428], ["S26-A", "48", 1.554964542388916], ["S26-A", "49", 2.350335121154785], ["S26-A", "52", 14.061662673950195], ["S26-A", "53", 1.4796496629714966], ["S26-A", "55", 11.382854461669922], ["S26-A", "56", 5.305877208709717], ["S26-A", "57", 4.338348865509033], ["S26-A", "58", 1.991978406906128], ["S26-A", "59", 3.0703964233398438], ["S26-A", "62", 4.585818290710449], ["S26-A", "65", 2.995075225830078], ["S26-A", "66", 2.7241859436035156], ["S26-A", "67", 25.5120792388916], ["S26-A", "69", 4.33835506439209], ["S26-A", "71", 7.372969627380371]], "S14-A_S28-B": [["S14-A", "58", 1.479647159576416], ["S14-A", "61", 36.731903076171875], ["S14-A", "65", 14.141883850097656], ["S14-A", "103", 21.214935302734375], ["S14-A", "107", 15.788766860961914], ["S28-B", "38", 7.6204400062561035], ["S28-B", "39", 3.970163345336914], ["S28-B", "40", 23.025365829467773], ["S28-B", "58", 1.4401073455810547], ["S28-B", "59", 2.085322141647339], ["S28-B", "60", 3.542980432510376], ["S28-B", "61", 2.5563483238220215], ["S28-B", "62", 9.211172103881836]], "S14-A_mRNA": [["S14-A", "23", 10.443352699279785], ["S14-A", "55", 1.7989311218261719], ["S14-A", "96", 8.093023300170898], ["S14-A", "99", 2.2750234603881836], ["S14-A", "137", 10.394111633300781], ["mRNA", "39", 4.616530418395996], ["mRNA", "40", 8.873310089111328], ["mRNA", "41", 3.070394515991211], ["mRNA", "42", 6.821290969848633], ["mRNA", "43", 4.342119216918945], ["mRNA", "44", 3.1785640716552734]], "S14-A_tRNA-E": [["S14-A", "49", 4.103815078735352], ["S14-A", "52", 22.2591552734375], ["tRNA-E", "38", 4.068733215332031], ["tRNA-E", "39", 10.47913932800293], ["tRNA-E", "40", 4.10382080078125], ["tRNA-E", "41", 5.197055816650391]], "S16-A_S19-A": [["S16-A", "30", 5.3454132080078125], ["S16-A", "32", 6.576687812805176], ["S16-A", "33", 12.546224594116211], ["S16-A", "34", 24.29734230041504], ["S16-A", "35", 3.070392608642578], ["S16-A", "38", 2.8229260444641113], ["S19-A", "7", 1.5154283046722412], ["S19-A", "8", 3.790450096130371], ["S19-A", "9", 3.5429797172546387], ["S19-A", "10", 5.268589973449707]], "S16-A_S20": [["S16-A", "129", 17.264667510986328], ["S16-A", "130", 1.1840262413024902], ["S20", "77", 24.430999755859375], ["S20", "78", 2.822925090789795], ["S20", "79", 5.200382709503174]], "S16-A_S29-A": [["S16-A", "126", 6.936162948608398], ["S29-A", "56", 11.293245315551758]], "S16-A_beta-like": [["S16-A", "94", 13.150044441223145], ["S16-A", "95", 2.199702262878418], ["S16-A", "96", 3.296222686767578], ["S16-A", "97", 4.742675304412842], ["S16-A", "98", 6.577593803405762], ["S16-A", "99", 6.969014644622803], ["S16-A", "100", 12.643054962158203], ["S16-A", "102", 8.049036026000977], ["S16-A", "103", 1.9042892456054688], ["beta-like", "43", 4.3421173095703125], ["beta-like", "56", 5.137490749359131], ["beta-like", "57", 1.590745449066162], ["beta-like", "58", 3.0703952312469482], ["beta-like", "59", 5.097949028015137], ["beta-like", "60", 5.835921287536621], ["beta-like", "62", 29.808609008789062], ["beta-like", "96", 5.934492588043213]], "S16-A_tRNA-P": [["S16-A", "142", 1.4796472787857056], ["S16-A", "143", 1.408125400543213], ["tRNA-P", "31", 9.36435317993164], ["tRNA-P", "32", 15.925056457519531], ["tRNA-P", "33", 2.4728736877441406], ["tRNA-P", "34", 6.936156272888184], ["tRNA-P", "35", 13.973390579223633]], "S17-B_beta-like": [["S17-B", "21", 7.2472991943359375], ["S17-B", "22", 4.413669586181641], ["S17-B", "23", 6.105011940002441], ["S17-B", "24", 2.018496036529541], ["S17-B", "25", 2.1997013092041016], ["S17-B", "26", 3.8842525482177734], ["S17-B", "27", 1.590745449066162], ["S17-B", "29", 14.781709671020508], ["S17-B", "30", 2.9950740337371826], ["S17-B", "32", 4.152765274047852], ["S17-B", "33", 1.5154259204864502], ["S17-B", "34", 1.5154259204864502], ["S17-B", "37", 8.927940368652344], ["S17-B", "58", 2.027550220489502], ["beta-like", "19", 1.4401092529296875], ["beta-like", "38", 24.971378326416016], ["beta-like", "66", 6.025930404663086], ["beta-like", "67", 9.475831985473633], ["beta-like", "85", 2.4377899169921875], ["beta-like", "109", 11.249198913574219], ["beta-like", "127", 3.865760326385498], ["beta-like", "129", 1.5549678802490234], ["beta-like", "149", 13.941644668579102], ["beta-like", "150", 15.824546813964844], ["beta-like", "174", 4.510497093200684], ["beta-like", "196", 1.1600666046142578], ["beta-like", "197", 1.4796466827392578], ["beta-like", "198", 1.408125877380371], ["beta-like", "216", 5.782224178314209], ["beta-like", "239", 2.350341796875], ["beta-like", "241", 2.386110305786133]], "S18-A_S19-A": [["S18-A", "29", 2.3503360748291016], ["S18-A", "30", 3.5071983337402344], ["S18-A", "40", 2.759263277053833], ["S18-A", "41", 2.275022506713867], ["S18-A", "44", 6.0654730796813965], ["S18-A", "45", 29.714052200317383], ["S18-A", "48", 3.8657684326171875], ["S18-A", "49", 7.4087371826171875], ["S18-A", "54", 6.025922775268555], ["S18-A", "80", 3.178561210632324], ["S18-A", "82", 10.518684387207031], ["S18-A", "84", 15.673913955688477], ["S18-A", "85", 4.585823059082031], ["S19-A", "35", 1.3074960708618164], ["S19-A", "36", 2.275021553039551], ["S19-A", "37", 1.5549637079238892], ["S19-A", "38", 9.003259658813477], ["S19-A", "44", 8.626931190490723], ["S19-A", "45", 5.384951591491699], ["S19-A", "46", 2.027554750442505], ["S19-A", "47", 7.466867446899414], ["S19-A", "48", 4.589941024780273], ["S19-A", "49", 1.2777252197265625], ["S19-A", "50", 21.682090759277344]], "S18-A_S25-A": [["S18-A", "2", 31.492198944091797], ["S18-A", "3", 3.070394515991211], ["S18-A", "4", 8.265166282653809], ["S18-A", "5", 12.660591125488281], ["S18-A", "6", 2.235480785369873], ["S18-A", "7", 1.3399198055267334], ["S18-A", "11", 2.275021553039551], ["S18-A", "25", 2.3503425121307373], ["S18-A", "27", 1.3723182678222656], ["S18-A", "55", 2.3107986450195312], ["S18-A", "57", 10.368032455444336], ["S18-A", "60", 1.4401061534881592], ["S18-A", "144", 4.342111587524414], ["S25-A", "24", 4.220981597900391], ["S25-A", "40", 2.9950733184814453], ["S25-A", "41", 2.7476096153259277], ["S25-A", "42", 17.148605346679688], ["S25-A", "43", 2.747602701187134], ["S25-A", "44", 2.488138198852539], ["S25-A", "47", 3.8657641410827637], ["S25-A", "74", 5.7784576416015625], ["S25-A", "78", 1.834010362625122], ["S25-A", "79", 2.8229243755340576], ["S25-A", "81", 1.4796457290649414], ["S25-A", "82", 3.7151265144348145], ["S25-A", "85", 1.4401087760925293]], "S18-A_L11-A": [["S18-A", "9", 5.228799819946289], ["S18-A", "11", 9.265795707702637], ["S18-A", "12", 12.546236038208008], ["S18-A", "13", 17.34375], ["S18-A", "14", 20.61690902709961], ["S18-A", "15", 1.554969310760498], ["S18-A", "16", 14.269582748413086], ["S18-A", "19", 3.1117382049560547], ["S18-A", "21", 2.5563435554504395], ["L11-A", "108", 1.5907446146011353], ["L11-A", "110", 1.3445510864257812], ["L11-A", "111", 2.275017738342285], ["L11-A", "115", 1.4796473979949951], ["L11-A", "116", 14.993407249450684], ["L11-A", "118", 3.865762710571289], ["L11-A", "122", 6.577594757080078]], "S20_S29-A": [["S20", "62", 1.951669692993164], ["S20", "63", 2.235480785369873], ["S20", "64", 2.7804453372955322], ["S20", "65", 9.798619270324707], ["S20", "67", 6.825060844421387], ["S20", "68", 2.0601842403411865], ["S20", "69", 1.5549683570861816], ["S20", "70", 7.952976703643799], ["S20", "71", 8.243653297424316], ["S20", "72", 2.0853171348571777], ["S20", "80", 8.415806770324707], ["S20", "81", 11.230125427246094], ["S20", "82", 1.4796473979949951], ["S20", "83", 1.5549659729003906], ["S20", "84", 5.097945213317871], ["S20", "85", 2.199702739715576], ["S29-A", "31", 12.75415325164795], ["S29-A", "33", 6.652923583984375], ["S29-A", "34", 4.66489315032959], ["S29-A", "36", 3.034613609313965], ["S29-A", "40", 1.2777245044708252], ["S29-A", "41", 3.0703964233398438], ["S29-A", "43", 9.515380859375], ["S29-A", "44", 3.8262269496917725], ["S29-A", "47", 11.826164245605469], ["S29-A", "50", 3.849170684814453], ["S29-A", "51", 2.995075225830078], ["S29-A", "52", 1.3723191022872925], ["S29-A", "53", 2.5239498615264893], ["S29-A", "54", 3.030853748321533], ["S29-A", "55", 1.9919769763946533], ["S29-A", "56", 2.0601797103881836]], "S21-A_S22-A": [["S21-A", "19", 25.1717586517334], ["S21-A", "20", 3.5429739952087402], ["S21-A", "21", 10.508429527282715], ["S21-A", "22", 10.160116195678711], ["S21-A", "58", 3.0703887939453125], ["S21-A", "62", 1.5907459259033203], ["S21-A", "71", 3.5429773330688477], ["S21-A", "85", 1.3075008392333984], ["S22-A", "18", 5.193717956542969], ["S22-A", "19", 29.930191040039062], ["S22-A", "20", 2.9950733184814453], ["S22-A", "21", 18.09956932067871], ["S22-A", "22", 2.9950733184814453], ["S22-A", "23", 1.554962158203125], ["S22-A", "64", 3.790449619293213], ["S22-A", "66", 1.4796485900878906], ["S22-A", "67", 8.08484172821045]], "S21-A_S27-A": [["S21-A", "19", 4.523111343383789], ["S21-A", "20", 11.750850677490234], ["S21-A", "58", 2.822925567626953], ["S21-A", "59", 9.647981643676758], ["S21-A", "64", 11.879709243774414], ["S21-A", "67", 3.034618377685547], ["S21-A", "68", 19.052785873413086], ["S21-A", "71", 11.349832534790039], ["S21-A", "83", 2.0601844787597656], ["S21-A", "84", 2.01849627494812], ["S21-A", "85", 21.290855407714844], ["S21-A", "86", 1.3074967861175537], ["S21-A", "87", 4.120363712310791], ["S27-A", "2", 12.665563583374023], ["S27-A", "3", 6.649153709411621], ["S27-A", "4", 9.853821754455566], ["S27-A", "5", 7.448279857635498], ["S27-A", "6", 6.676716327667236], ["S27-A", "9", 12.6605806350708], ["S27-A", "10", 5.062164306640625], ["S27-A", "11", 1.3399183750152588], ["S27-A", "14", 1.8657550811767578]], "S22-A_S23-A": [["S22-A", "76", 21.604900360107422], ["S22-A", "77", 23.802711486816406], ["S22-A", "78", 9.818744659423828], ["S22-A", "79", 3.7904484272003174], ["S22-A", "80", 2.0243782997131348], ["S22-A", "124", 5.381196975708008], ["S23-A", "7", 24.68230438232422], ["S23-A", "8", 2.3861122131347656], ["S23-A", "9", 2.7122397422790527]], "S22-A_S27-A": [["S22-A", "20", 14.040214538574219], ["S22-A", "21", 1.5154266357421875], ["S22-A", "22", 6.577597141265869], ["S22-A", "23", 2.1283926963806152], ["S22-A", "24", 24.67339324951172], ["S22-A", "25", 3.0308544635772705], ["S22-A", "26", 2.128392457962036], ["S22-A", "51", 1.5154273509979248], ["S22-A", "53", 1.5154237747192383], ["S22-A", "55", 2.7871484756469727], ["S22-A", "57", 6.617137908935547], ["S22-A", "60", 5.058403491973877], ["S22-A", "62", 3.1061692237854004], ["S22-A", "64", 6.212949752807617], ["S27-A", "2", 2.7122421264648438], ["S27-A", "3", 3.3642990589141846], ["S27-A", "4", 4.4351806640625], ["S27-A", "5", 3.4325013160705566], ["S27-A", "7", 2.791008472442627], ["S27-A", "8", 3.7509090900421143], ["S27-A", "9", 6.101238250732422], ["S27-A", "21", 2.7559280395507812], ["S27-A", "23", 12.628840446472168], ["S27-A", "24", 28.04868507385254], ["S27-A", "25", 2.275017023086548], ["S27-A", "26", 7.247303009033203]], "S23-A_S30-A": [["S23-A", "55", 3.542980432510376], ["S23-A", "56", 1.4401073455810547], ["S23-A", "57", 1.590745449066162], ["S23-A", "58", 12.078313827514648], ["S23-A", "59", 5.742682933807373], ["S23-A", "60", 6.180552005767822], ["S23-A", "61", 2.7241811752319336], ["S23-A", "68", 2.1028687953948975], ["S23-A", "70", 3.070394515991211], ["S23-A", "90", 5.86766242980957], ["S23-A", "91", 3.364299774169922], ["S23-A", "93", 6.86083984375], ["S23-A", "94", 10.676998138427734], ["S23-A", "118", 2.1997032165527344], ["S23-A", "136", 9.904657363891602], ["S23-A", "138", 13.436420440673828], ["S30-A", "2", 3.4683151245117188], ["S30-A", "3", 26.382661819458008], ["S30-A", "4", 3.79044771194458], ["S30-A", "5", 3.7151293754577637], ["S30-A", "6", 2.024378776550293], ["S30-A", "7", 6.144743919372559], ["S30-A", "8", 4.585814476013184], ["S30-A", "10", 1.5549659729003906], ["S30-A", "11", 2.7804455757141113], ["S30-A", "12", 14.229598999023438], ["S30-A", "13", 1.339921236038208], ["S30-A", "14", 2.7804477214813232], ["S30-A", "15", 3.3124146461486816], ["S30-A", "20", 13.71395492553711]], "S25-A_tRNA-P": [["S25-A", "25", 2.9950733184814453], ["S25-A", "27", 2.1028690338134766], ["tRNA-P", "41", 14.427757263183594], ["tRNA-P", "42", 8.744586944580078], ["tRNA-P", "43", 3.070394515991211]], "S25-A_tRNA-E": [["S25-A", "29", 21.134191513061523], ["tRNA-E", "28", 1.3445491790771484], ["tRNA-E", "29", 6.613367080688477]], "S26-A_S28-B": [["S26-A", "46", 5.867664337158203], ["S26-A", "51", 1.5154247283935547], ["S26-A", "52", 1.4401111602783203], ["S28-B", "37", 10.610342025756836], ["S28-B", "38", 7.620441913604736], ["S28-B", "62", 13.08321762084961]], "S26-A_mRNA": [["S26-A", "42", 10.594005584716797], ["S26-A", "43", 7.952983379364014], ["S26-A", "44", 1.3445510864257812], ["S26-A", "45", 12.695660591125488], ["S26-A", "46", 8.415806770324707], ["S26-A", "47", 3.618297815322876], ["S26-A", "50", 1.4796497821807861], ["S26-A", "61", 1.339919090270996], ["S26-A", "64", 1.590745449066162], ["S26-A", "66", 2.3107991218566895], ["S26-A", "80", 3.398130416870117], ["S26-A", "81", 3.657841205596924], ["S26-A", "82", 2.386117935180664], ["mRNA", "35", 9.457159042358398], ["mRNA", "36", 2.0601882934570312], ["mRNA", "37", 2.6573586463928223], ["mRNA", "38", 1.3445476293563843], ["mRNA", "39", 2.724184036254883], ["mRNA", "40", 4.585823059082031], ["mRNA", "42", 1.6147737503051758]], "S28-B_mRNA": [["S28-B", "29", 2.7122421264648438], ["S28-B", "64", 4.302570343017578], ["S28-B", "65", 11.735333442687988], ["S28-B", "66", 1.5154283046722412], ["S28-B", "67", 3.4325008392333984], ["mRNA", "38", 2.7241830825805664], ["mRNA", "39", 2.3503403663635254], ["mRNA", "40", 2.7804431915283203], ["mRNA", "41", 1.411376953125], ["mRNA", "42", 14.494596481323242]], "S28-B_tRNA-E": [["S28-B", "22", 2.780445098876953], ["tRNA-E", "33", 2.7476072311401367], ["tRNA-E", "34", 1.411376953125]], "L2-A_L8-A": [["L2-A", "34", 2.862466812133789], ["L2-A", "35", 6.101248741149902], ["L2-A", "38", 5.228799819946289], ["L2-A", "39", 11.923006057739258], ["L2-A", "40", 22.60031509399414], ["L2-A", "41", 2.275021553039551], ["L2-A", "64", 20.61134147644043], ["L2-A", "65", 4.774425506591797], ["L2-A", "66", 2.7871484756469727], ["L2-A", "67", 2.8982439041137695], ["L2-A", "68", 3.070394515991211], ["L2-A", "69", 3.468310832977295], ["L8-A", "36", 16.41118621826172], ["L8-A", "37", 1.3723201751708984], ["L8-A", "38", 3.1061670780181885], ["L8-A", "39", 6.248750686645508], ["L8-A", "40", 1.408128261566162], ["L8-A", "41", 4.840633392333984]], "L2-A_L15-A": [["L2-A", "4", 1.440108299255371], ["L2-A", "8", 8.733489036560059], ["L15-A", "77", 29.932109832763672]], "L2-A_L27-A": [["L2-A", "69", 4.523113250732422], ["L27-A", "135", 4.616539001464844]], "L2-A_L43-A": [["L2-A", "48", 2.060184955596924], ["L2-A", "49", 3.7904491424560547], ["L2-A", "50", 1.339921474456787], ["L2-A", "55", 3.0703935623168945], ["L2-A", "57", 10.271208763122559], ["L2-A", "78", 7.372971057891846], ["L2-A", "79", 3.46494722366333], ["L2-A", "80", 3.8657617568969727], ["L2-A", "81", 8.081428527832031], ["L2-A", "82", 24.430997848510742], ["L2-A", "83", 2.8624634742736816], ["L2-A", "84", 1.8360844850540161], ["L2-A", "85", 2.995077133178711], ["L2-A", "96", 1.4081244468688965], ["L2-A", "97", 2.2354798316955566], ["L2-A", "98", 35.08098220825195], ["L2-A", "108", 6.652902603149414], ["L2-A", "109", 11.2492094039917], ["L2-A", "110", 2.1997013092041016], ["L2-A", "111", 3.07039475440979], ["L2-A", "112", 1.408128023147583], ["L2-A", "133", 5.381191253662109], ["L2-A", "166", 11.238733291625977], ["L2-A", "167", 9.608444213867188], ["L2-A", "168", 5.137489318847656], ["L2-A", "170", 17.852115631103516], ["L2-A", "171", 8.049040794372559], ["L2-A", "172", 3.4001057147979736], ["L2-A", "173", 17.403268814086914], ["L2-A", "174", 7.372974872589111], ["L2-A", "176", 19.456844329833984], ["L2-A", "177", 2.027554750442505], ["L2-A", "178", 5.3454132080078125], ["L2-A", "180", 1.382814884185791], ["L2-A", "181", 7.3729705810546875], ["L2-A", "184", 9.320751190185547], ["L43-A", "13", 3.9644775390625], ["L43-A", "14", 2.235480308532715], ["L43-A", "18", 8.128801345825195], ["L43-A", "22", 8.168334007263184], ["L43-A", "23", 1.515426754951477], ["L43-A", "25", 7.44827938079834], ["L43-A", "26", 3.106167793273926], ["L43-A", "29", 6.0654730796813965], ["L43-A", "30", 3.582521438598633], ["L43-A", "33", 11.361452102661133], ["L43-A", "41", 6.6529083251953125], ["L43-A", "51", 20.162906646728516], ["L43-A", "52", 1.972498893737793], ["L43-A", "53", 7.448287487030029], ["L43-A", "54", 16.221830368041992], ["L43-A", "61", 2.657360076904297], ["L43-A", "62", 1.4796490669250488], ["L43-A", "63", 2.780442714691162], ["L43-A", "64", 3.7509090900421143], ["L43-A", "65", 6.712518692016602], ["L43-A", "66", 7.580899715423584], ["L43-A", "67", 2.744642972946167], ["L43-A", "68", 9.885117530822754], ["L43-A", "69", 11.450431823730469], ["L43-A", "71", 5.044322967529297], ["L43-A", "72", 1.4796473979949951], ["L43-A", "73", 17.171592712402344], ["L43-A", "75", 6.576695442199707], ["L43-A", "76", 3.50720477104187], ["L43-A", "79", 34.15300369262695], ["L43-A", "80", 3.7904446125030518], ["L43-A", "82", 1.5907469987869263], ["L43-A", "83", 7.3729634284973145], ["L43-A", "86", 1.4796496629714966], ["L43-A", "87", 2.0670948028564453], ["L43-A", "89", 9.02100944519043], ["L43-A", "90", 2.027552843093872]], "L2-A_25S-D1": [["L2-A", "69", 4.523113250732422], ["25S-D5", "135", 4.616539001464844]], "L3_L16-A": [["L3", "94", 1.5154244899749756], ["L3", "95", 4.585822582244873], ["L3", "96", 2.0601859092712402], ["L3", "97", 1.3074963092803955], ["L3", "98", 16.508825302124023], ["L3", "257", 8.852611541748047], ["L3", "259", 14.309125900268555], ["L3", "260", 15.317939758300781], ["L3", "261", 4.338352203369141], ["L3", "262", 4.873033046722412], ["L16-A", "63", 1.5549637079238892], ["L16-A", "64", 9.44005012512207], ["L16-A", "65", 2.027554750442505], ["L16-A", "66", 1.4081265926361084], ["L16-A", "106", 7.279045104980469], ["L16-A", "147", 1.9919772148132324], ["L16-A", "149", 8.053483009338379], ["L16-A", "152", 8.128791809082031], ["L16-A", "153", 13.513750076293945], ["L16-A", "155", 3.432504653930664], ["L16-A", "156", 20.338817596435547]], "L3_L23-A": [["L3", "4", 2.0925750732421875], ["L3", "6", 6.154059886932373], ["L3", "7", 6.506526947021484], ["L3", "8", 25.339933395385742], ["L3", "9", 1.3445501327514648], ["L3", "10", 2.724180221557617], ["L3", "11", 20.162906646728516], ["L3", "57", 2.0275497436523438], ["L3", "60", 1.3074986934661865], ["L3", "62", 10.109222412109375], ["L3", "65", 2.7241811752319336], ["L3", "66", 3.8299922943115234], ["L3", "67", 1.3074991703033447], ["L3", "70", 14.72574234008789], ["L3", "71", 15.839149475097656], ["L3", "72", 5.173266410827637], ["L3", "73", 5.992254257202148], ["L3", "74", 10.575263023376465], ["L3", "236", 6.538055419921875], ["L3", "349", 6.777318954467773], ["L23-A", "9", 1.379629135131836], ["L23-A", "11", 9.647987365722656], ["L23-A", "45", 11.20295524597168], ["L23-A", "46", 5.90274715423584], ["L23-A", "47", 3.884248733520508], ["L23-A", "86", 1.4081268310546875], ["L23-A", "87", 1.5549675226211548], ["L23-A", "88", 4.772426128387451], ["L23-A", "89", 4.736618518829346], ["L23-A", "90", 13.438434600830078], ["L23-A", "120", 4.550045013427734], ["L23-A", "124", 1.5549697875976562]], "L3_L24-B": [["L3", "55", 11.994558334350586], ["L3", "57", 5.818000793457031], ["L3", "71", 1.5191881656646729], ["L3", "73", 2.8229241371154785], ["L3", "298", 16.619930267333984], ["L3", "357", 1.3074983358383179], ["L3", "358", 8.924165725708008], ["L3", "360", 21.00446128845215], ["L3", "362", 4.302576065063477], ["L3", "363", 7.2790398597717285], ["L3", "364", 1.5907402038574219], ["L3", "366", 2.5046167373657227], ["L3", "367", 4.302567005157471], ["L3", "368", 2.060180902481079], ["L3", "369", 3.109935998916626], ["L3", "370", 1.4796500205993652], ["L3", "371", 8.963709831237793], ["L3", "375", 8.128793716430664], ["L3", "379", 10.271203994750977], ["L3", "380", 19.0177001953125], ["L24-B", "1", 34.61682891845703], ["L24-B", "2", 1.3399200439453125], ["L24-B", "10", 4.068732261657715], ["L24-B", "11", 6.860842227935791], ["L24-B", "12", 2.092585563659668], ["L24-B", "14", 11.958794593811035], ["L24-B", "15", 17.857643127441406], ["L24-B", "16", 2.060182571411133], ["L24-B", "17", 1.5154266357421875], ["L24-B", "32", 2.3503425121307373], ["L24-B", "33", 14.95386791229248], ["L24-B", "34", 1.4405274391174316], ["L24-B", "51", 2.350339889526367], ["L24-B", "53", 15.713459968566895], ["L24-B", "56", 18.07056427001953]], "L4-A_L6-B": [["L4-A", "315", 2.7804489135742188], ["L6-B", "23", 2.780445098876953]], "L4-A_L7-A": [["L4-A", "311", 4.338349342346191], ["L4-A", "314", 17.891647338867188], ["L4-A", "316", 4.585815906524658], ["L4-A", "317", 6.8250627517700195], ["L4-A", "318", 1.3074983358383179], ["L4-A", "324", 19.367528915405273], ["L4-A", "325", 9.936408042907715], ["L4-A", "326", 3.7904510498046875], ["L4-A", "327", 26.382667541503906], ["L4-A", "328", 7.65621280670166], ["L4-A", "329", 1.4796490669250488], ["L4-A", "330", 2.7446422576904297], ["L4-A", "333", 6.1765618324279785], ["L4-A", "334", 14.061657905578613], ["L4-A", "339", 3.4298763275146484], ["L4-A", "342", 9.608449935913086], ["L4-A", "344", 31.290529251098633], ["L4-A", "347", 2.2750234603881836], ["L4-A", "349", 35.09901428222656], ["L4-A", "350", 17.790822982788086], ["L4-A", "351", 6.6133713722229], ["L4-A", "352", 8.117242813110352], ["L4-A", "354", 16.584142684936523], ["L4-A", "355", 3.865767478942871], ["L4-A", "358", 3.865762710571289], ["L7-A", "41", 4.55485725402832], ["L7-A", "44", 16.261356353759766], ["L7-A", "45", 2.275022268295288], ["L7-A", "48", 2.5396995544433594], ["L7-A", "49", 7.240354537963867], ["L7-A", "52", 6.692455768585205], ["L7-A", "56", 3.1099352836608887], ["L7-A", "60", 2.8982410430908203], ["L7-A", "64", 15.702512741088867], ["L7-A", "67", 3.2804713249206543], ["L7-A", "68", 6.506528854370117], ["L7-A", "70", 1.3074991703033447], ["L7-A", "71", 8.813071250915527], ["L7-A", "73", 1.1840273141860962], ["L7-A", "74", 3.2453906536102295], ["L7-A", "75", 2.7476043701171875], ["L7-A", "145", 2.5921573638916016], ["L7-A", "146", 4.585820198059082], ["L7-A", "149", 31.74843978881836], ["L7-A", "150", 3.582517385482788], ["L7-A", "152", 1.3723196983337402], ["L7-A", "153", 3.070392608642578], ["L7-A", "162", 17.5688533782959], ["L7-A", "163", 1.8718898296356201], ["L7-A", "164", 7.653481483459473], ["L7-A", "165", 2.7804484367370605], ["L7-A", "166", 2.027554750442505], ["L7-A", "181", 13.513758659362793], ["L7-A", "182", 1.4796488285064697]], "L4-A_L13-A": [["L4-A", "49", 2.0925850868225098], ["L4-A", "104", 8.96371078491211], ["L4-A", "105", 11.954893112182617], ["L4-A", "106", 5.8933186531066895], ["L4-A", "109", 1.515428066253662], ["L13-A", "18", 7.731537818908691], ["L13-A", "19", 9.904651641845703], ["L13-A", "22", 1.379629135131836], ["L13-A", "24", 3.618295669555664], ["L13-A", "26", 2.9197540283203125]], "L4-A_L15-A": [["L4-A", "45", 5.197061538696289], ["L4-A", "105", 1.3445510864257812], ["L4-A", "106", 3.8657679557800293], ["L4-A", "107", 7.247302055358887], ["L4-A", "108", 6.40544319152832], ["L4-A", "109", 2.128391981124878], ["L4-A", "110", 2.02437686920166], ["L4-A", "111", 2.314560890197754], ["L4-A", "112", 1.3723201751708984], ["L15-A", "199", 22.477462768554688], ["L15-A", "201", 1.3074960708618164], ["L15-A", "202", 5.270096778869629], ["L15-A", "203", 2.523947238922119]], "L4-A_L18-A": [["L4-A", "29", 3.109935998916626], ["L4-A", "30", 5.336795806884766], ["L4-A", "31", 20.41036605834961], ["L4-A", "32", 5.17326021194458], ["L4-A", "33", 21.169971466064453], ["L4-A", "275", 1.4401073455810547], ["L4-A", "278", 12.829473495483398], ["L4-A", "279", 16.665828704833984], ["L4-A", "280", 5.173269748687744], ["L4-A", "281", 4.413666248321533], ["L4-A", "282", 6.93321418762207], ["L4-A", "283", 1.307497501373291], ["L4-A", "284", 5.137485504150391], ["L4-A", "286", 6.065464973449707], ["L4-A", "289", 1.3445518016815186], ["L4-A", "290", 15.501762390136719], ["L4-A", "292", 5.835919380187988], ["L4-A", "294", 1.3074960708618164], ["L4-A", "295", 1.1840260028839111], ["L4-A", "296", 5.26859188079834], ["L4-A", "298", 2.199702262878418], ["L4-A", "299", 2.1028733253479004], ["L4-A", "300", 4.084555625915527], ["L4-A", "301", 2.027545928955078], ["L4-A", "302", 1.5549659729003906], ["L18-A", "21", 1.7989273071289062], ["L18-A", "22", 3.1457130908966064], ["L18-A", "23", 1.3723204135894775], ["L18-A", "24", 1.4405264854431152], ["L18-A", "25", 3.143483877182007], ["L18-A", "26", 3.657835006713867], ["L18-A", "28", 6.506529808044434], ["L18-A", "29", 5.3454108238220215], ["L18-A", "31", 2.724186897277832], ["L18-A", "32", 3.715127944946289], ["L18-A", "35", 2.2750163078308105], ["L18-A", "36", 19.765642166137695], ["L18-A", "38", 19.20218276977539], ["L18-A", "39", 3.070394277572632], ["L18-A", "40", 3.790450096130371], ["L18-A", "41", 2.9950695037841797], ["L18-A", "104", 4.338349342346191], ["L18-A", "105", 3.6936135292053223], ["L18-A", "106", 2.72418212890625], ["L18-A", "108", 8.168338775634766], ["L18-A", "111", 21.47066879272461], ["L18-A", "123", 9.51162338256836], ["L18-A", "124", 2.71224308013916], ["L18-A", "125", 6.087225914001465], ["L18-A", "126", 6.785521507263184], ["L18-A", "128", 4.068728923797607], ["L18-A", "129", 4.585822105407715], ["L18-A", "132", 10.690828323364258], ["L18-A", "133", 3.8657660484313965]], "L4-A_L20-A": [["L4-A", "355", 14.233806610107422], ["L4-A", "358", 18.680984497070312], ["L4-A", "359", 5.818001747131348], ["L4-A", "360", 1.479649543762207], ["L4-A", "361", 20.4130916595459], ["L4-A", "362", 4.37789249420166], ["L20-A", "8", 7.580897331237793], ["L20-A", "10", 6.02592658996582], ["L20-A", "26", 14.194258689880371], ["L20-A", "28", 15.501761436462402], ["L20-A", "62", 8.963714599609375], ["L20-A", "63", 6.792911529541016], ["L20-A", "64", 1.440108060836792], ["L20-A", "67", 8.093025207519531], ["L20-A", "99", 8.88937759399414], ["L20-A", "126", 3.1785659790039062]], "L4-A_L21-A": [["L4-A", "354", 6.688697814941406], ["L4-A", "357", 4.001909255981445], ["L4-A", "358", 1.9834117889404297], ["L4-A", "361", 3.0703959465026855], ["L4-A", "362", 5.742683410644531], ["L21-A", "143", 14.491250991821289], ["L21-A", "147", 8.128795623779297], ["L21-A", "148", 3.143477439880371], ["L21-A", "150", 6.764012813568115]], "L4-A_L26-A": [["L4-A", "193", 6.11897611618042], ["L4-A", "194", 3.6578333377838135], ["L4-A", "196", 5.381185531616211], ["L4-A", "198", 5.742682456970215], ["L4-A", "220", 8.10572624206543], ["L4-A", "221", 10.677162170410156], ["L26-A", "2", 28.33568572998047], ["L26-A", "4", 11.99456787109375], ["L26-A", "10", 16.513084411621094], ["L26-A", "11", 3.79044508934021], ["L26-A", "12", 3.432499408721924]], "L4-A_L37-A": [["L4-A", "55", 2.7804489135742188], ["L4-A", "59", 3.754669666290283], ["L4-A", "60", 4.585822582244873], ["L37-A", "52", 22.154672622680664], ["L37-A", "55", 1.554969072341919]], "L4-A_5.8rRNA": [["L4-A", "48", 1.5549640655517578], ["L4-A", "49", 2.7804479598999023], ["L4-A", "50", 3.7904505729675293], ["L4-A", "51", 2.8128457069396973], ["L4-A", "52", 2.275022029876709], ["L4-A", "53", 4.15276575088501], ["L4-A", "54", 6.055486679077148], ["L4-A", "105", 1.5549635887145996], ["L4-A", "189", 2.0184974670410156], ["L4-A", "190", 2.0502405166625977], ["L4-A", "191", 10.761276245117188], ["L4-A", "193", 1.5154266357421875], ["L4-A", "194", 9.931238174438477], ["L4-A", "198", 7.396974563598633], ["5.8rRNA", "20", 4.742681503295898], ["5.8rRNA", "21", 2.0670909881591797], ["5.8rRNA", "22", 1.554966688156128], ["5.8rRNA", "26", 2.350339889526367], ["5.8rRNA", "27", 9.683767318725586], ["5.8rRNA", "28", 7.4087371826171875]], "L5_L10": [["L5", "286", 11.99831771850586], ["L5", "289", 3.7904491424560547], ["L5", "290", 15.029184341430664], ["L5", "293", 6.692459583282471], ["L5", "294", 5.0226287841796875], ["L5", "296", 3.7904491424560547], ["L10", "206", 5.0979509353637695], ["L10", "207", 2.2750163078308105], ["L10", "210", 12.754158020019531], ["L10", "217", 1.5549683570861816], ["L10", "218", 9.970769882202148], ["L10", "219", 1.3399205207824707]], "L5_L11-A": [["L5", "6", 5.09515380859375], ["L5", "22", 4.61652946472168], ["L5", "23", 1.3399200439453125], ["L5", "24", 7.247293472290039], ["L5", "25", 23.658475875854492], ["L5", "26", 8.376260757446289], ["L5", "27", 2.275023937225342], ["L5", "54", 10.955498695373535], ["L5", "150", 1.5549683570861816], ["L5", "152", 3.542978286743164], ["L11-A", "142", 1.5549638271331787], ["L11-A", "143", 4.302569389343262], ["L11-A", "144", 8.237329483032227], ["L11-A", "145", 3.4325034618377686], ["L11-A", "150", 4.421211242675781]], "L5_L21-A": [["L5", "14", 27.758953094482422], ["L5", "15", 5.893316745758057], ["L5", "16", 13.433099746704102], ["L5", "17", 3.507199764251709], ["L5", "20", 6.613372802734375], ["L5", "30", 1.9516701698303223], ["L5", "33", 3.070394277572632], ["L5", "34", 1.3723211288452148], ["L5", "37", 7.988064765930176], ["L5", "38", 4.510500907897949], ["L5", "39", 2.780447006225586], ["L5", "40", 9.13586139678955], ["L5", "41", 4.840634346008301], ["L5", "42", 3.468315362930298], ["L5", "44", 1.554966688156128], ["L5", "45", 5.300992965698242], ["L5", "67", 1.5154274702072144], ["L5", "68", 2.2750229835510254], ["L5", "69", 2.7871456146240234], ["L21-A", "19", 21.531448364257812], ["L21-A", "20", 8.093013763427734], ["L21-A", "21", 2.1028735637664795], ["L21-A", "22", 17.708232879638672], ["L21-A", "24", 4.152763366699219], ["L21-A", "25", 1.5154266357421875], ["L21-A", "26", 2.848656415939331], ["L21-A", "27", 4.302570343017578], ["L21-A", "28", 2.2750210762023926], ["L21-A", "30", 29.3581485748291], ["L21-A", "31", 1.3445491790771484], ["L21-A", "32", 2.1028685569763184], ["L21-A", "33", 2.386118173599243], ["L21-A", "34", 2.7446401119232178], ["L21-A", "35", 3.542980194091797], ["L21-A", "36", 1.440528154373169], ["L21-A", "67", 4.421207427978516], ["L21-A", "68", 1.5549688339233398], ["L21-A", "69", 3.312417984008789], ["L21-A", "70", 3.8657617568969727], ["L21-A", "71", 3.363041877746582], ["L21-A", "72", 1.307499885559082], ["L21-A", "92", 3.964466094970703], ["L21-A", "93", 8.963717460632324], ["L21-A", "94", 4.589941501617432]], "L5_L29": [["L5", "40", 6.538049697875977], ["L5", "42", 2.350341796875], ["L29", "36", 9.198959350585938]], "L5_5SrRNA": [["L5", "6", 9.650012016296387], ["L5", "8", 5.097946643829346], ["L5", "10", 2.060181140899658], ["L5", "13", 23.79214096069336], ["L5", "14", 5.097949028015137], ["L5", "16", 13.334528923034668], ["L5", "17", 2.235483169555664], ["L5", "18", 1.1840252876281738], ["L5", "20", 3.5429744720458984], ["L5", "21", 11.91923713684082], ["L5", "22", 4.413670063018799], ["L5", "24", 10.443367004394531], ["L5", "25", 6.538053512573242], ["L5", "27", 11.837239265441895], ["L5", "28", 1.5549668073654175], ["L5", "30", 1.5907468795776367], ["L5", "33", 1.4796466827392578], ["L5", "50", 18.15825653076172], ["L5", "52", 11.274503707885742], ["L5", "54", 4.413670063018799], ["L5", "55", 1.31280517578125], ["L5", "56", 6.065473556518555], ["L5", "57", 1.8718898296356201], ["L5", "58", 4.580719947814941], ["L5", "59", 8.96371078491211], ["L5", "61", 5.990150451660156], ["L5", "63", 28.335681915283203], ["L5", "65", 8.96371841430664], ["L5", "68", 4.456292152404785], ["L5", "69", 27.711462020874023], ["L5", "70", 3.1457138061523438], ["L5", "71", 21.56722640991211], ["L5", "72", 6.589028358459473], ["L5", "73", 3.6578333377838135], ["L5", "74", 3.4325056076049805], ["L5", "77", 12.67884635925293], ["L5", "79", 14.23381233215332], ["L5", "81", 18.400007247924805], ["L5", "90", 2.350341796875], ["L5", "91", 12.237615585327148], ["L5", "93", 3.331298828125], ["L5", "94", 6.613369941711426], ["L5", "95", 2.7446393966674805], ["L5", "147", 2.724184513092041], ["L5", "151", 12.069887161254883], ["L5", "152", 1.8360817432403564], ["L5", "154", 3.0703883171081543], ["L5", "155", 20.479907989501953], ["L5", "156", 13.513748168945312], ["L5", "157", 9.551158905029297], ["L5", "158", 4.220974922180176], ["L5", "181", 2.0275540351867676], ["L5", "182", 6.640913963317871], ["L5", "183", 9.265791893005371], ["L5", "194", 2.1997032165527344], ["L5", "198", 2.822923183441162], ["L5", "203", 14.459515571594238], ["L5", "204", 10.443355560302734], ["L5", "206", 2.0243797302246094], ["L5", "207", 1.5907468795776367], ["L5", "210", 5.867667198181152], ["L5", "218", 1.5154242515563965], ["L5", "221", 21.70680809020996], ["L5", "222", 2.9950757026672363], ["L5", "223", 6.676710605621338], ["L5", "224", 4.585816860198975], ["L5", "225", 2.712242603302002], ["L5", "226", 14.02588176727295], ["L5", "253", 1.5907468795776367], ["L5", "255", 3.07039213180542], ["L5", "256", 1.3399219512939453], ["L5", "258", 7.58465051651001], ["L5", "259", 1.4796476364135742], ["L5", "260", 8.927938461303711], ["L5", "262", 2.3145599365234375], ["L5", "264", 17.218769073486328], ["L5", "265", 9.685086250305176], ["L5", "266", 4.585821151733398], ["L5", "267", 2.102874755859375], ["L5", "268", 6.936162948608398], ["L5", "269", 4.338346481323242], ["L5", "270", 3.070394277572632], ["L5", "272", 5.09794807434082], ["L5", "273", 1.5154266357421875], ["L5", "274", 10.003231048583984], ["L5", "275", 2.3503403663635254], ["L5", "276", 2.3503355979919434], ["L5", "277", 6.709111213684082], ["L5", "279", 1.40812349319458], ["L5", "282", 14.30535888671875], ["L5", "285", 4.377896308898926], ["L5", "286", 20.63925552368164], ["L5", "289", 8.265172958374023], ["L5", "290", 12.109420776367188], ["5SrRNA", "1", 10.280476570129395], ["5SrRNA", "2", 8.168344497680664], ["5SrRNA", "4", 11.923151969909668], ["5SrRNA", "5", 6.652915000915527], ["5SrRNA", "6", 13.377388000488281], ["5SrRNA", "7", 17.26466941833496], ["5SrRNA", "8", 1.6569043397903442], ["5SrRNA", "9", 8.049032211303711], ["5SrRNA", "10", 1.590745210647583], ["5SrRNA", "11", 3.0346155166625977], ["5SrRNA", "13", 12.511190414428711], ["5SrRNA", "14", 10.403820037841797], ["5SrRNA", "15", 3.5072021484375], ["5SrRNA", "16", 5.857540607452393], ["5SrRNA", "17", 1.5549688339233398], ["5SrRNA", "20", 2.1601603031158447], ["5SrRNA", "21", 5.857539653778076], ["5SrRNA", "22", 3.4676589965820312], ["5SrRNA", "26", 5.893311977386475], ["5SrRNA", "27", 8.136728286743164], ["5SrRNA", "28", 13.973389625549316], ["5SrRNA", "29", 8.632881164550781], ["5SrRNA", "30", 5.336799621582031], ["5SrRNA", "31", 4.470961570739746], ["5SrRNA", "32", 3.7151312828063965], ["5SrRNA", "33", 6.140793800354004], ["5SrRNA", "34", 3.143483877182007], ["5SrRNA", "35", 8.451584815979004], ["5SrRNA", "36", 10.726603507995605], ["5SrRNA", "37", 6.652909755706787], ["5SrRNA", "43", 7.180463790893555], ["5SrRNA", "44", 10.687070846557617], ["5SrRNA", "45", 11.088088035583496], ["5SrRNA", "46", 12.395581245422363], ["5SrRNA", "47", 11.923013687133789], ["5SrRNA", "48", 1.6187818050384521], ["5SrRNA", "49", 21.589141845703125], ["5SrRNA", "50", 3.507204055786133], ["5SrRNA", "51", 4.26303768157959], ["5SrRNA", "58", 2.6890974044799805], ["5SrRNA", "59", 14.42776107788086], ["5SrRNA", "60", 25.524232864379883], ["5SrRNA", "61", 12.829482078552246], ["5SrRNA", "62", 11.238733291625977], ["5SrRNA", "63", 2.3860409259796143], ["5SrRNA", "64", 7.145392417907715], ["5SrRNA", "66", 1.3445515632629395], ["5SrRNA", "67", 8.888396263122559], ["5SrRNA", "68", 5.0979485511779785], ["5SrRNA", "109", 9.762838363647461], ["5SrRNA", "110", 1.5766505002975464], ["5SrRNA", "111", 2.102872848510742], ["5SrRNA", "112", 12.056802749633789], ["5SrRNA", "113", 2.4881398677825928], ["5SrRNA", "114", 1.3796310424804688], ["5SrRNA", "115", 1.515425682067871], ["5SrRNA", "116", 3.715121269226074], ["5SrRNA", "117", 3.7904462814331055], ["5SrRNA", "118", 10.328502655029297], ["5SrRNA", "119", 1.6569019556045532], ["5SrRNA", "120", 2.350341796875], ["5SrRNA", "121", 1.6147738695144653]], "L6-B_L14-A": [["L6-B", "41", 3.0703964233398438], ["L6-B", "51", 3.9644763469696045], ["L6-B", "87", 5.270099639892578], ["L6-B", "88", 9.440065383911133], ["L6-B", "89", 10.518682479858398], ["L6-B", "152", 7.314119338989258], ["L6-B", "153", 12.021722793579102], ["L6-B", "154", 3.3981261253356934], ["L6-B", "155", 11.123872756958008], ["L6-B", "157", 3.1434831619262695], ["L6-B", "158", 5.818004608154297], ["L6-B", "161", 13.986337661743164], ["L6-B", "163", 15.333379745483398], ["L6-B", "166", 6.092864990234375], ["L6-B", "169", 7.21221923828125], ["L6-B", "173", 11.98997688293457], ["L6-B", "174", 11.33556079864502], ["L6-B", "175", 6.024661064147949], ["L6-B", "176", 3.790444850921631], ["L14-A", "110", 27.005775451660156], ["L14-A", "111", 7.731533527374268], ["L14-A", "112", 11.989982604980469], ["L14-A", "113", 2.3108010292053223], ["L14-A", "114", 19.40708351135254], ["L14-A", "115", 4.188571453094482], ["L14-A", "117", 6.365900039672852], ["L14-A", "118", 3.7151284217834473], ["L14-A", "119", 2.8229219913482666], ["L14-A", "121", 6.3217926025390625], ["L14-A", "122", 1.554966926574707]], "L6-B_L16-A": [["L6-B", "167", 8.168331146240234], ["L16-A", "3", 4.774417877197266]], "L6-B_L17-A": [["L6-B", "46", 2.8982443809509277], ["L6-B", "108", 2.1607894897460938], ["L6-B", "111", 9.683769226074219], ["L6-B", "117", 2.024374485015869], ["L6-B", "119", 20.009782791137695], ["L6-B", "120", 36.38848114013672], ["L17-A", "170", 2.1170654296875], ["L17-A", "173", 5.932862281799316], ["L17-A", "174", 2.01849365234375], ["L17-A", "176", 10.292715072631836], ["L17-A", "177", 1.5154244899749756], ["L17-A", "178", 12.47089958190918], ["L17-A", "180", 30.496490478515625], ["L17-A", "181", 8.805097579956055]], "L6-B_L32": [["L6-B", "2", 5.345415115356445], ["L6-B", "3", 1.3445510864257812], ["L6-B", "4", 1.8360824584960938], ["L6-B", "5", 11.029634475708008], ["L6-B", "6", 6.065466403961182], ["L6-B", "7", 8.963716506958008], ["L6-B", "9", 1.3128080368041992], ["L6-B", "10", 11.786638259887695], ["L6-B", "11", 2.0502383708953857], ["L6-B", "12", 13.302789688110352], ["L6-B", "13", 3.030855178833008], ["L6-B", "15", 5.09794807434082], ["L32", "4", 22.874732971191406], ["L32", "5", 4.26679801940918], ["L32", "72", 4.342116355895996], ["L32", "73", 12.597101211547852], ["L32", "74", 15.029173851013184], ["L32", "75", 3.4325034618377686], ["L32", "76", 2.9950761795043945], ["L32", "77", 1.339921236038208], ["L32", "78", 1.3399200439453125], ["L32", "81", 4.55004358291626], ["L32", "84", 3.3630475997924805], ["L32", "85", 9.931238174438477], ["L32", "87", 11.954887390136719], ["L32", "88", 2.3503365516662598], ["L32", "90", 2.19970440864563], ["L32", "91", 18.647478103637695], ["L32", "92", 1.5549652576446533], ["L32", "97", 7.372973442077637]], "L6-B_L33-A": [["L6-B", "31", 11.01278018951416], ["L6-B", "33", 3.7904434204101562], ["L6-B", "42", 1.2777252197265625], ["L6-B", "43", 2.275022506713867], ["L6-B", "44", 13.54952621459961], ["L6-B", "48", 1.5154253244400024], ["L6-B", "49", 2.7446365356445312], ["L6-B", "82", 26.86878204345703], ["L6-B", "83", 1.554964542388916], ["L6-B", "84", 10.5752592086792], ["L6-B", "85", 2.275021553039551], ["L6-B", "86", 3.208402156829834], ["L6-B", "162", 3.7904491424560547], ["L6-B", "163", 8.843160629272461], ["L6-B", "164", 3.4676613807678223], ["L6-B", "165", 2.0925843715667725], ["L6-B", "166", 2.2354817390441895], ["L6-B", "167", 2.0275518894195557], ["L6-B", "169", 2.657358169555664], ["L6-B", "170", 5.9686384201049805], ["L6-B", "171", 1.4796473979949951], ["L6-B", "172", 2.092582941055298], ["L6-B", "173", 3.8173751831054688], ["L6-B", "176", 2.2750229835510254], ["L33-A", "2", 2.0601844787597656], ["L33-A", "4", 17.151948928833008], ["L33-A", "5", 1.5154261589050293], ["L33-A", "6", 30.368816375732422], ["L33-A", "7", 1.4796457290649414], ["L33-A", "8", 6.608435153961182], ["L33-A", "9", 12.789941787719727], ["L33-A", "10", 10.177433013916016], ["L33-A", "33", 3.210306167602539], ["L33-A", "34", 16.447776794433594], ["L33-A", "35", 6.825063705444336], ["L33-A", "40", 4.135557174682617], ["L33-A", "43", 6.140792369842529], ["L33-A", "44", 2.3503403663635254], ["L33-A", "48", 3.896266460418701], ["L33-A", "101", 3.0703954696655273], ["L33-A", "102", 2.102870225906372], ["L33-A", "103", 1.3723176717758179], ["L33-A", "104", 4.661141395568848], ["L33-A", "105", 4.084561347961426], ["L33-A", "106", 2.7871487140655518], ["L33-A", "107", 16.50882911682129]], "L7-A_L18-A": [["L7-A", "88", 8.769301414489746], ["L7-A", "92", 1.3796329498291016], ["L7-A", "100", 2.724184513092041], ["L7-A", "104", 5.456503868103027], ["L7-A", "109", 4.453205108642578], ["L7-A", "110", 14.857038497924805], ["L7-A", "111", 1.3723211288452148], ["L18-A", "2", 10.797096252441406], ["L18-A", "3", 1.3399205207824707], ["L18-A", "4", 5.920646667480469], ["L18-A", "6", 4.625363349914551]], "L7-A_L20-A": [["L7-A", "70", 2.8229236602783203], ["L7-A", "75", 11.958791732788086], ["L7-A", "76", 11.28428840637207], ["L7-A", "77", 1.4796497821807861], ["L7-A", "223", 7.921243190765381], ["L7-A", "224", 3.7904484272003174], ["L7-A", "225", 11.41794204711914], ["L7-A", "231", 13.334526062011719], ["L7-A", "232", 1.554969072341919], ["L7-A", "233", 4.625360488891602], ["L7-A", "234", 2.8229217529296875], ["L7-A", "235", 16.658620834350586], ["L20-A", "8", 3.5689144134521484], ["L20-A", "10", 2.9555351734161377], ["L20-A", "24", 8.888385772705078], ["L20-A", "33", 14.158493041992188], ["L20-A", "34", 4.338345050811768], ["L20-A", "35", 1.2777252197265625], ["L20-A", "36", 2.275021553039551], ["L20-A", "38", 6.538046836853027], ["L20-A", "39", 13.266274452209473], ["L20-A", "57", 3.0703935623168945], ["L20-A", "58", 13.334532737731934], ["L20-A", "59", 3.030855178833008], ["L20-A", "60", 13.474214553833008], ["L20-A", "62", 8.084854125976562], ["L20-A", "119", 2.386110305786133]], "L7-A_L21-A": [["L7-A", "69", 5.38119649887085], ["L7-A", "73", 22.345666885375977], ["L7-A", "74", 2.822922706604004], ["L7-A", "75", 3.2084028720855713], ["L7-A", "76", 1.5154274702072144], ["L7-A", "77", 3.792259693145752], ["L7-A", "78", 1.379633903503418], ["L7-A", "79", 2.0601844787597656], ["L7-A", "80", 6.212955474853516], ["L7-A", "81", 2.724184989929199], ["L7-A", "82", 1.4796481132507324], ["L7-A", "118", 18.382343292236328], ["L7-A", "119", 15.165191650390625], ["L7-A", "120", 4.550034523010254], ["L7-A", "121", 7.621077537536621], ["L7-A", "122", 2.4881443977355957], ["L21-A", "132", 20.639251708984375], ["L21-A", "133", 2.7122421264648438], ["L21-A", "134", 29.776199340820312], ["L21-A", "135", 3.618299961090088], ["L21-A", "136", 2.7122421264648438], ["L21-A", "137", 6.065466403961182], ["L21-A", "138", 5.560897350311279], ["L21-A", "139", 1.904292106628418], ["L21-A", "140", 1.5154253244400024], ["L21-A", "141", 4.120368003845215], ["L21-A", "142", 3.7904467582702637], ["L21-A", "143", 1.8360824584960938], ["L21-A", "148", 16.429752349853516]], "L7-A_5SrRNA": [["L7-A", "96", 5.381193161010742], ["L7-A", "128", 7.988068580627441], ["L7-A", "129", 6.573352813720703], ["L7-A", "131", 18.982620239257812], ["L7-A", "132", 12.470916748046875], ["L7-A", "133", 19.907880783081055], ["L7-A", "218", 7.337191104888916], ["L7-A", "220", 25.8457088470459], ["L7-A", "221", 5.610069274902344], ["L7-A", "222", 7.372960090637207], ["L7-A", "224", 1.5549659729003906], ["L7-A", "225", 14.631075859069824], ["L7-A", "229", 2.2354800701141357], ["5SrRNA", "82", 2.556346893310547], ["5SrRNA", "83", 2.724181652069092], ["5SrRNA", "84", 10.443358421325684], ["5SrRNA", "85", 6.896623134613037], ["5SrRNA", "86", 5.058407306671143], ["5SrRNA", "87", 4.456287384033203], ["5SrRNA", "96", 9.450279235839844], ["5SrRNA", "97", 4.474723815917969], ["5SrRNA", "98", 9.61220932006836], ["5SrRNA", "99", 4.135558128356934], ["5SrRNA", "100", 2.9950742721557617]], "L8-A_L15-A": [["L8-A", "54", 3.8657588958740234], ["L8-A", "58", 3.542976140975952], ["L8-A", "61", 1.515426754951477], ["L8-A", "62", 3.070394277572632], ["L8-A", "65", 1.5154274702072144], ["L8-A", "66", 1.3399219512939453], ["L8-A", "69", 4.377892971038818], ["L8-A", "70", 6.5416059494018555], ["L8-A", "71", 5.173260688781738], ["L8-A", "72", 13.513752937316895], ["L8-A", "73", 1.307499885559082], ["L8-A", "74", 19.084280014038086], ["L8-A", "75", 3.030853271484375], ["L8-A", "136", 1.5154244899749756], ["L8-A", "137", 3.6578316688537598], ["L8-A", "140", 1.5549659729003906], ["L8-A", "141", 1.4081273078918457], ["L8-A", "144", 20.581823348999023], ["L8-A", "158", 8.07064437866211], ["L8-A", "159", 6.613371849060059], ["L8-A", "160", 2.780449151992798], ["L8-A", "161", 1.4796496629714966], ["L8-A", "162", 2.7871479988098145], ["L8-A", "164", 1.4796489477157593], ["L8-A", "165", 5.857542037963867], ["L8-A", "169", 7.125495910644531], ["L8-A", "194", 6.5775909423828125], ["L8-A", "233", 7.2008209228515625], ["L15-A", "2", 34.16865158081055], ["L15-A", "3", 5.525086879730225], ["L15-A", "4", 5.09794807434082], ["L15-A", "6", 11.199186325073242], ["L15-A", "7", 1.344550371170044], ["L15-A", "10", 46.18709945678711], ["L15-A", "11", 3.2442092895507812], ["L15-A", "17", 14.857025146484375], ["L15-A", "18", 5.893312931060791], ["L15-A", "19", 3.7904481887817383], ["L15-A", "21", 5.0979461669921875], ["L15-A", "22", 14.817485809326172], ["L15-A", "24", 2.6573562622070312], ["L15-A", "25", 3.7904462814331055], ["L15-A", "26", 6.900813579559326], ["L15-A", "28", 2.7871456146240234], ["L15-A", "29", 3.143481969833374], ["L15-A", "32", 12.62884521484375], ["L15-A", "33", 6.688686370849609], ["L15-A", "34", 2.437793731689453], ["L15-A", "41", 3.0346126556396484], ["L15-A", "42", 11.23011589050293], ["L15-A", "43", 2.102871894836426], ["L15-A", "45", 16.2613582611084], ["L15-A", "46", 1.3445491790771484]], "L8-A_L25": [["L8-A", "43", 8.813080787658691], ["L8-A", "44", 1.5549638271331787], ["L8-A", "45", 2.2750208377838135], ["L8-A", "46", 4.61652946472168], ["L8-A", "47", 1.4081273078918457], ["L8-A", "49", 13.941640853881836], ["L8-A", "50", 5.097946643829346], ["L8-A", "51", 3.8962717056274414], ["L8-A", "52", 2.3145592212677], ["L8-A", "53", 20.84718132019043], ["L8-A", "55", 9.198974609375], ["L25", "25", 15.807394027709961], ["L25", "26", 2.2750208377838135], ["L25", "27", 4.873032569885254], ["L25", "28", 8.093015670776367], ["L25", "29", 1.590744972229004], ["L25", "30", 4.616526126861572], ["L25", "32", 1.372316837310791]], "L8-A_L27-A": [["L8-A", "25", 7.062816619873047], ["L8-A", "26", 1.515427589416504], ["L8-A", "27", 5.760708808898926], ["L8-A", "28", 4.625364303588867], ["L8-A", "30", 11.03079605102539], ["L27-A", "52", 10.479131698608398], ["L27-A", "53", 18.378841400146484], ["L27-A", "54", 3.6182920932769775], ["L27-A", "55", 10.253188133239746], ["L27-A", "62", 6.065465927124023], ["L27-A", "66", 9.759089469909668], ["L27-A", "122", 9.685097694396973], ["L27-A", "123", 26.300086975097656], ["L27-A", "124", 2.3503403663635254], ["L27-A", "125", 6.180556297302246], ["L27-A", "128", 13.474209785461426]], "L8-A_L34-A": [["L8-A", "38", 2.1283912658691406], ["L34-A", "99", 2.1283950805664062]], "L8-A_L36-A": [["L8-A", "74", 6.06545877456665], ["L8-A", "140", 2.822925567626953], ["L8-A", "144", 4.585817813873291], ["L8-A", "164", 3.4649510383605957], ["L8-A", "165", 6.5775909423828125], ["L8-A", "168", 1.4401088953018188], ["L8-A", "169", 1.4081273078918457], ["L8-A", "172", 20.692777633666992], ["L8-A", "173", 9.551340103149414], ["L8-A", "226", 4.640773773193359], ["L8-A", "230", 6.744928359985352], ["L36-A", "36", 8.376264572143555], ["L36-A", "39", 3.829988479614258], ["L36-A", "40", 2.350339889526367], ["L36-A", "42", 6.541611671447754], ["L36-A", "43", 2.275022506713867], ["L36-A", "44", 1.5549697875976562], ["L36-A", "46", 10.677160263061523], ["L36-A", "47", 1.3074979782104492]], "L8-A_5.8rRNA": [["L8-A", "52", 4.302576065063477], ["L8-A", "55", 1.4796485900878906], ["L8-A", "56", 1.5154244899749756], ["L8-A", "59", 14.494592666625977], ["L8-A", "60", 10.479132652282715], ["L8-A", "63", 3.106168746948242], ["L8-A", "84", 3.363048791885376], ["L8-A", "88", 10.479137420654297], ["L8-A", "156", 3.8657684326171875], ["L8-A", "181", 1.4401088953018188], ["L8-A", "182", 10.403829574584961], ["L8-A", "184", 11.163410186767578], ["L8-A", "185", 3.582522392272949], ["5.8rRNA", "148", 1.3399238586425781], ["5.8rRNA", "149", 10.492683410644531], ["5.8rRNA", "150", 14.022119522094727], ["5.8rRNA", "151", 18.276939392089844], ["5.8rRNA", "152", 15.501768112182617], ["5.8rRNA", "153", 2.310800552368164], ["5.8rRNA", "154", 14.025880813598633], ["5.8rRNA", "155", 10.518686294555664], ["5.8rRNA", "156", 2.3860385417938232], ["5.8rRNA", "157", 5.161975860595703]], "L8-A_25S-D1": [["L8-A", "25", 7.062816619873047], ["L8-A", "26", 1.515427589416504], ["L8-A", "27", 5.760708808898926], ["L8-A", "28", 4.625364303588867], ["L8-A", "30", 11.03079605102539], ["25S-D5", "52", 10.479131698608398], ["25S-D5", "53", 18.378841400146484], ["25S-D5", "54", 3.6182920932769775], ["25S-D5", "55", 10.253188133239746], ["25S-D5", "62", 6.065465927124023], ["25S-D5", "66", 9.759089469909668], ["25S-D5", "122", 9.685097694396973], ["25S-D5", "123", 26.300086975097656], ["25S-D5", "124", 2.3503403663635254], ["25S-D5", "125", 6.180556297302246], ["25S-D5", "128", 13.474209785461426]], "L9-A_L14-A": [["L9-A", "2", 1.5907468795776367], ["L9-A", "4", 5.34541654586792], ["L9-A", "12", 3.6936144828796387], ["L9-A", "16", 1.3796329498291016], ["L9-A", "17", 4.3778886795043945], ["L9-A", "18", 5.200378894805908], ["L9-A", "19", 4.625365257263184], ["L9-A", "20", 6.608508586883545], ["L9-A", "21", 3.9015448093414307], ["L9-A", "44", 8.168334007263184], ["L9-A", "45", 1.554964542388916], ["L9-A", "46", 3.0308525562286377], ["L9-A", "47", 6.969024658203125], ["L9-A", "50", 9.485358238220215], ["L9-A", "53", 1.479648232460022], ["L9-A", "58", 5.593294143676758], ["L9-A", "59", 7.297649383544922], ["L14-A", "3", 2.7910003662109375], ["L14-A", "4", 3.0703916549682617], ["L14-A", "5", 4.616524696350098], ["L14-A", "6", 2.0925815105438232], ["L14-A", "7", 2.7804436683654785], ["L14-A", "8", 6.676714897155762], ["L14-A", "9", 3.8262228965759277], ["L14-A", "10", 8.591840744018555], ["L14-A", "12", 9.436288833618164], ["L14-A", "41", 7.616671562194824]], "L9-A_L16-A": [["L9-A", "2", 25.007179260253906], ["L9-A", "42", 2.2750244140625], ["L9-A", "59", 2.0853195190429688], ["L9-A", "64", 3.0703868865966797], ["L16-A", "130", 5.420734405517578], ["L16-A", "131", 1.5154274702072144], ["L16-A", "132", 5.525084495544434]], "L9-A_L20-A": [["L9-A", "1", 8.541013717651367], ["L9-A", "2", 4.06873083114624], ["L9-A", "3", 5.85753870010376], ["L9-A", "4", 3.8962669372558594], ["L9-A", "5", 2.657360076904297], ["L9-A", "58", 3.398129463195801], ["L9-A", "59", 2.7476024627685547], ["L20-A", "138", 11.199196815490723], ["L20-A", "139", 2.092582941055298], ["L20-A", "142", 3.2103092670440674], ["L20-A", "143", 8.813079833984375], ["L20-A", "148", 11.202956199645996], ["L20-A", "150", 15.258050918579102], ["L20-A", "151", 2.0184926986694336], ["L20-A", "153", 12.754154205322266]], "L9-A_L40": [["L9-A", "91", 7.333428382873535], ["L9-A", "92", 8.62692928314209], ["L9-A", "93", 1.5154268741607666], ["L9-A", "94", 2.102870464324951], ["L9-A", "95", 6.6133623123168945], ["L9-A", "162", 23.13529396057129], ["L9-A", "166", 1.4401092529296875], ["L9-A", "171", 9.904651641845703], ["L9-A", "172", 3.245389938354492], ["L9-A", "173", 4.302574157714844], ["L9-A", "174", 1.1600685119628906], ["L9-A", "175", 1.3796347379684448], ["L9-A", "176", 10.403826713562012], ["L9-A", "177", 3.951077461242676], ["L9-A", "180", 2.0184953212738037], ["L9-A", "181", 29.78079605102539], ["L9-A", "182", 6.502273082733154], ["L9-A", "184", 3.790447235107422], ["L40", "77", 15.28619384765625], ["L40", "78", 12.395593643188477], ["L40", "82", 2.79101300239563], ["L40", "83", 1.515425205230713], ["L40", "85", 32.59803009033203], ["L40", "86", 2.2750208377838135], ["L40", "87", 1.1840265989303589], ["L40", "88", 10.073406219482422], ["L40", "89", 7.297650337219238], ["L40", "90", 10.5752592086792], ["L40", "91", 5.173269271850586], ["L40", "102", 1.5154271125793457], ["L40", "124", 2.2750186920166016], ["L40", "125", 20.89921760559082], ["L40", "126", 1.3445491790771484], ["L40", "127", 1.8718892335891724]], "L10_L20-A": [["L10", "55", 21.04271125793457], ["L10", "162", 11.481538772583008], ["L10", "164", 7.523609161376953], ["L20-A", "85", 4.377892971038818], ["L20-A", "86", 3.7904491424560547], ["L20-A", "88", 3.0703868865966797]], "L10_L21-A": [["L10", "51", 12.034111022949219], ["L10", "53", 6.688688278198242], ["L10", "132", 5.416622161865234], ["L10", "134", 1.5549683570861816], ["L10", "166", 6.900384426116943], ["L10", "167", 1.865757942199707], ["L10", "168", 3.8657612800598145], ["L10", "169", 2.744635820388794], ["L10", "170", 2.973559856414795], ["L21-A", "157", 14.427759170532227], ["L21-A", "158", 2.2354812622070312], ["L21-A", "159", 1.3723196983337402], ["L21-A", "160", 3.5007081031799316]], "L10_5SrRNA": [["L10", "10", 5.200381278991699], ["L10", "11", 4.585823059082031], ["L10", "12", 2.0959935188293457], ["L10", "55", 9.54884147644043], ["L10", "56", 14.892803192138672], ["L10", "57", 5.528497219085693], ["L10", "131", 33.42918395996094], ["L10", "200", 1.515427589416504], ["L10", "201", 4.589931964874268], ["L10", "202", 4.263026237487793], ["L10", "203", 2.275022506713867], ["L10", "204", 10.965893745422363], ["L10", "205", 5.336795806884766], ["L10", "206", 6.640913486480713], ["L10", "207", 2.060184955596924], ["L10", "209", 3.896268844604492], ["L10", "216", 6.6886887550354], ["L10", "217", 5.137487411499023], ["5SrRNA", "64", 1.3932136297225952], ["5SrRNA", "65", 3.296222448348999], ["5SrRNA", "66", 14.745901107788086], ["5SrRNA", "91", 9.936391830444336], ["5SrRNA", "92", 1.440108299255371], ["5SrRNA", "93", 7.656217575073242], ["5SrRNA", "94", 11.958786964416504], ["5SrRNA", "107", 15.130104064941406], ["5SrRNA", "108", 4.523109436035156]], "L10_tRNA-P": [["L10", "24", 2.0184993743896484], ["L10", "25", 5.3454132080078125], ["L10", "103", 11.994565963745117], ["L10", "109", 11.284280776977539], ["L10", "110", 5.345407009124756], ["L10", "111", 5.295621871948242], ["L10", "113", 6.020403861999512], ["tRNA-P", "1", 11.182373046875], ["tRNA-P", "63", 4.103818893432617], ["tRNA-P", "64", 3.034618377685547], ["tRNA-P", "65", 3.070394515991211], ["tRNA-P", "73", 4.342113971710205], ["tRNA-P", "74", 3.2103052139282227], ["tRNA-P", "75", 8.341350555419922], ["tRNA-P", "76", 8.736888885498047]], "L11-A_L42-A": [["L11-A", "49", 2.1028709411621094], ["L11-A", "60", 1.4796473979949951], ["L11-A", "61", 14.005128860473633], ["L11-A", "62", 16.54482650756836], ["L42-A", "100", 6.675264358520508], ["L42-A", "101", 20.639240264892578], ["L42-A", "102", 5.197059631347656], ["L42-A", "103", 2.0601840019226074], ["L42-A", "104", 2.128391742706299]], "L11-A_5SrRNA": [["L11-A", "6", 18.842702865600586], ["L11-A", "8", 19.87966537475586], ["L11-A", "9", 9.211173057556152], ["L11-A", "10", 1.4405272006988525], ["L11-A", "13", 7.656217575073242], ["L11-A", "15", 2.102872848510742], ["L11-A", "43", 4.377892017364502], ["L11-A", "44", 13.3345308303833], ["L11-A", "45", 1.440108060836792], ["L11-A", "46", 11.446663856506348], ["L11-A", "68", 10.572994232177734], ["L11-A", "69", 2.3107972145080566], ["L11-A", "70", 2.6927530765533447], ["L11-A", "72", 2.0925793647766113], ["L11-A", "134", 2.822925567626953], ["L11-A", "135", 12.237616539001465], ["L11-A", "137", 1.3723220825195312], ["L11-A", "138", 9.798629760742188], ["L11-A", "140", 13.36627197265625], ["L11-A", "141", 8.7162446975708], ["L11-A", "142", 5.560899257659912], ["L11-A", "143", 3.3642959594726562], ["L11-A", "144", 3.3313040733337402], ["L11-A", "145", 1.3796348571777344], ["L11-A", "146", 12.718381881713867], ["L11-A", "147", 1.3399219512939453], ["L11-A", "148", 2.275022506713867], ["L11-A", "149", 8.117247581481934], ["L11-A", "150", 15.5770902633667], ["L11-A", "151", 6.688688278198242], ["L11-A", "152", 5.1732683181762695], ["5SrRNA", "5", 1.3128061294555664], ["5SrRNA", "6", 15.874217987060547], ["5SrRNA", "17", 1.3796329498291016], ["5SrRNA", "18", 5.3815460205078125], ["5SrRNA", "19", 5.381540298461914], ["5SrRNA", "27", 5.270101547241211], ["5SrRNA", "28", 13.341609954833984], ["5SrRNA", "29", 8.168346405029297], ["5SrRNA", "30", 6.608436584472656], ["5SrRNA", "39", 3.7904491424560547], ["5SrRNA", "40", 3.0703907012939453], ["5SrRNA", "42", 3.0346126556396484], ["5SrRNA", "43", 12.793700218200684], ["5SrRNA", "44", 1.3932135105133057], ["5SrRNA", "52", 12.273419380187988], ["5SrRNA", "53", 2.7871475219726562], ["5SrRNA", "54", 5.4834442138671875], ["5SrRNA", "55", 16.584152221679688], ["5SrRNA", "56", 13.47421646118164], ["5SrRNA", "57", 13.266290664672852], ["5SrRNA", "58", 1.6147738695144653]], "L11-A_tRNA-P": [["L11-A", "52", 12.506693840026855], ["L11-A", "53", 2.1283905506134033], ["L11-A", "55", 1.1600704193115234], ["L11-A", "61", 1.4401087760925293], ["tRNA-P", "18", 3.8174233436584473], ["tRNA-P", "19", 5.683183670043945], ["tRNA-P", "20", 13.114961624145508], ["tRNA-P", "56", 5.818002700805664], ["tRNA-P", "57", 1.590744972229004]], "L13-A_L15-A": [["L13-A", "14", 14.269574165344238], ["L13-A", "16", 6.480768203735352], ["L13-A", "18", 5.778461456298828], ["L13-A", "20", 3.9510765075683594], ["L13-A", "21", 2.9555346965789795], ["L13-A", "22", 2.8229281902313232], ["L13-A", "23", 8.736897468566895], ["L13-A", "24", 2.350335121154785], ["L13-A", "25", 4.616527080535889], ["L13-A", "26", 3.582521677017212], ["L13-A", "28", 10.04233169555664], ["L13-A", "29", 15.74923324584961], ["L15-A", "191", 3.9644718170166016], ["L15-A", "192", 6.105013370513916], ["L15-A", "195", 30.62013816833496], ["L15-A", "196", 2.9197568893432617], ["L15-A", "197", 3.3966994285583496], ["L15-A", "198", 5.173267364501953], ["L15-A", "199", 2.780449867248535], ["L15-A", "200", 1.3828163146972656], ["L15-A", "201", 3.4683117866516113], ["L15-A", "202", 7.412508010864258], ["L15-A", "203", 12.733772277832031]], "L13-A_L18-A": [["L13-A", "6", 23.12152862548828], ["L13-A", "7", 1.1600704193115234], ["L13-A", "8", 2.7122409343719482], ["L13-A", "9", 4.652339935302734], ["L13-A", "10", 12.470916748046875], ["L13-A", "11", 1.3723204135894775], ["L18-A", "152", 5.480112552642822], ["L18-A", "155", 2.0853233337402344], ["L18-A", "164", 6.6409125328063965], ["L18-A", "165", 1.4405272006988525], ["L18-A", "166", 8.2078857421875], ["L18-A", "172", 8.927938461303711], ["L18-A", "173", 11.319375991821289]], "L13-A_L28": [["L13-A", "2", 30.343982696533203], ["L13-A", "3", 3.43591046333313], ["L13-A", "4", 2.787144899368286], ["L13-A", "5", 7.372960090637207], ["L13-A", "6", 5.30098295211792], ["L13-A", "7", 15.686413764953613], ["L13-A", "8", 3.9053030014038086], ["L13-A", "9", 2.275022029876709], ["L13-A", "10", 2.060185432434082], ["L13-A", "15", 7.860744476318359], ["L13-A", "62", 21.280229568481445], ["L13-A", "63", 10.610342025756836], ["L13-A", "64", 1.8360830545425415], ["L13-A", "66", 13.609935760498047], ["L13-A", "67", 12.510452270507812], ["L13-A", "152", 5.305877685546875], ["L13-A", "153", 11.199197769165039], ["L13-A", "154", 13.757165908813477], ["L13-A", "155", 2.1997036933898926], ["L13-A", "156", 3.0703935623168945], ["L13-A", "157", 6.144750118255615], ["L13-A", "158", 5.022630214691162], ["L13-A", "159", 6.180554389953613], ["L13-A", "160", 1.3723211288452148], ["L13-A", "161", 3.6578369140625], ["L13-A", "163", 8.96371078491211], ["L13-A", "165", 9.029210090637207], ["L13-A", "166", 19.26900863647461], ["L13-A", "167", 12.467151641845703], ["L13-A", "169", 7.4087371826171875], ["L13-A", "170", 2.2354793548583984], ["L13-A", "174", 18.79082489013672], ["L28", "30", 1.8360857963562012], ["L28", "31", 1.5154285430908203], ["L28", "32", 2.2354769706726074], ["L28", "33", 2.7804508209228516], ["L28", "34", 2.995074987411499], ["L28", "35", 1.3445510864257812], ["L28", "37", 1.5154259204864502], ["L28", "41", 8.888387680053711], ["L28", "44", 3.5429821014404297], ["L28", "45", 17.225107192993164], ["L28", "48", 3.3981285095214844], ["L28", "49", 3.865767240524292], ["L28", "52", 2.310800552368164], ["L28", "64", 2.5046157836914062], ["L28", "65", 11.837234497070312], ["L28", "66", 1.4796488285064697], ["L28", "67", 2.2750203609466553], ["L28", "69", 3.86576771736145], ["L28", "70", 1.4081268310546875], ["L28", "86", 2.310800552368164], ["L28", "90", 2.178190231323242], ["L28", "96", 20.48569107055664], ["L28", "97", 1.4081265926361084], ["L28", "98", 4.302576065063477], ["L28", "99", 3.500710964202881], ["L28", "100", 2.8229188919067383], ["L28", "101", 5.372594833374023], ["L28", "103", 12.62883472442627], ["L28", "105", 12.444365501403809], ["L28", "106", 5.818002700805664], ["L28", "108", 8.9852294921875], ["L28", "122", 2.275021553039551], ["L28", "123", 1.379634141921997], ["L28", "124", 3.7151291370391846], ["L28", "126", 2.78714656829834], ["L28", "128", 8.560100555419922], ["L28", "129", 2.275021553039551], ["L28", "130", 2.523947238922119], ["L28", "131", 3.6793503761291504], ["L28", "132", 5.593291282653809], ["L28", "135", 3.905308723449707], ["L28", "139", 5.173264980316162], ["L28", "142", 6.087231636047363], ["L28", "143", 10.610350608825684], ["L28", "144", 7.408749580383301], ["L28", "145", 7.4317731857299805], ["L28", "146", 10.610330581665039], ["L28", "147", 2.862464427947998], ["L28", "149", 8.340496063232422]], "L13-A_L35-A": [["L13-A", "48", 18.433025360107422], ["L13-A", "49", 3.7904484272003174], ["L13-A", "50", 9.723306655883789], ["L13-A", "53", 6.613367080688477], ["L13-A", "86", 7.917905807495117], ["L13-A", "88", 1.5907447338104248], ["L13-A", "89", 3.0703957080841064], ["L13-A", "91", 10.39077377319336], ["L13-A", "92", 5.857541561126709], ["L13-A", "93", 19.170440673828125], ["L13-A", "94", 10.443359375], ["L13-A", "119", 6.573826313018799], ["L13-A", "121", 15.133451461791992], ["L13-A", "122", 1.4796496629714966], ["L13-A", "123", 3.106166362762451], ["L13-A", "124", 2.0243775844573975], ["L13-A", "125", 1.5549683570861816], ["L13-A", "126", 4.684741973876953], ["L13-A", "127", 2.1028690338134766], ["L13-A", "128", 3.5007119178771973], ["L13-A", "132", 8.168342590332031], ["L13-A", "135", 2.2750179767608643], ["L13-A", "136", 5.9027509689331055], ["L13-A", "137", 5.133727073669434], ["L13-A", "138", 3.4325063228607178], ["L13-A", "141", 4.585812091827393], ["L13-A", "144", 8.888395309448242], ["L13-A", "145", 8.848857879638672], ["L35-A", "109", 17.301353454589844], ["L35-A", "110", 8.658672332763672], ["L35-A", "111", 1.3074982166290283], ["L35-A", "112", 1.3074960708618164], ["L35-A", "113", 1.5549676418304443], ["L35-A", "114", 7.952981472015381], ["L35-A", "115", 1.440108060836792], ["L35-A", "116", 1.4081265926361084], ["L35-A", "117", 4.152760982513428], ["L35-A", "118", 2.816249370574951], ["L35-A", "119", 2.0243749618530273], ["L35-A", "120", 5.560895919799805]], "L13-A_L36-A": [["L13-A", "59", 1.4081249237060547], ["L13-A", "99", 1.3445510864257812], ["L13-A", "100", 2.7476043701171875], ["L13-A", "102", 2.350341796875], ["L13-A", "103", 1.4081273078918457], ["L13-A", "104", 3.790449619293213], ["L13-A", "105", 1.3399205207824707], ["L13-A", "106", 5.525086402893066], ["L13-A", "107", 1.4796500205993652], ["L13-A", "109", 2.747603416442871], ["L13-A", "169", 16.261356353759766], ["L13-A", "170", 3.363048791885376], ["L13-A", "173", 2.275023937225342], ["L13-A", "174", 1.4405266046524048], ["L13-A", "176", 13.334527015686035], ["L13-A", "177", 1.5549659729003906], ["L13-A", "180", 9.608438491821289], ["L36-A", "7", 4.55004358291626], ["L36-A", "8", 2.7804465293884277], ["L36-A", "9", 2.724181890487671], ["L36-A", "10", 5.388674736022949], ["L36-A", "11", 1.1840291023254395], ["L36-A", "13", 1.5907459259033203], ["L36-A", "15", 5.309637069702148], ["L36-A", "16", 1.3445510864257812], ["L36-A", "17", 1.4796496629714966], ["L36-A", "18", 1.372321605682373], ["L36-A", "19", 3.790445327758789], ["L36-A", "20", 5.596699237823486], ["L36-A", "21", 3.208404064178467], ["L36-A", "22", 23.87803840637207], ["L36-A", "23", 6.290294647216797], ["L36-A", "25", 11.163414001464844]], "L13-A_5.8rRNA": [["L13-A", "23", 4.15275764465332], ["L13-A", "24", 5.228803634643555], ["L13-A", "26", 1.554969072341919], ["L13-A", "27", 5.893317222595215], ["L13-A", "30", 17.339982986450195], ["L13-A", "31", 1.4081273078918457], ["L13-A", "34", 23.95711898803711], ["5.8rRNA", "28", 9.135856628417969], ["5.8rRNA", "29", 11.958782196044922], ["5.8rRNA", "30", 1.3932111263275146], ["5.8rRNA", "31", 19.170440673828125]], "L14-A_L16-A": [["L14-A", "105", 3.5429763793945312], ["L14-A", "108", 15.616625785827637], ["L14-A", "109", 1.4401073455810547], ["L14-A", "112", 16.619935989379883], ["L14-A", "116", 2.8229260444641113], ["L14-A", "117", 4.263033866882324], ["L14-A", "119", 1.4401063919067383], ["L14-A", "120", 8.265174865722656], ["L14-A", "123", 6.5416059494018555], ["L14-A", "124", 11.23872184753418], ["L14-A", "126", 4.338347434997559], ["L14-A", "127", 1.3723196983337402], ["L14-A", "130", 1.5154285430908203], ["L14-A", "131", 2.386118173599243], ["L14-A", "134", 18.47907829284668], ["L14-A", "135", 2.3503355979919434], ["L14-A", "138", 26.516305923461914], ["L16-A", "174", 3.070394515991211], ["L16-A", "177", 2.0853185653686523], ["L16-A", "178", 2.386118173599243], ["L16-A", "181", 1.4401065111160278], ["L16-A", "182", 1.1840252876281738], ["L16-A", "184", 4.523115158081055], ["L16-A", "185", 1.440108060836792], ["L16-A", "190", 2.0853171348571777], ["L16-A", "191", 5.137491226196289], ["L16-A", "193", 2.350341796875], ["L16-A", "194", 1.3041136264801025], ["L16-A", "196", 20.934297561645508], ["L16-A", "197", 2.3107995986938477], ["L16-A", "198", 19.407075881958008], ["L16-A", "199", 3.1457061767578125]], "L14-A_L20-A": [["L14-A", "11", 1.3128042221069336], ["L14-A", "12", 2.9950740337371826], ["L14-A", "13", 9.517101287841797], ["L14-A", "14", 1.515426754951477], ["L14-A", "15", 6.676709175109863], ["L14-A", "16", 1.5549676418304443], ["L14-A", "17", 1.408128023147583], ["L14-A", "24", 2.848651885986328], ["L14-A", "37", 1.5154274702072144], ["L14-A", "38", 22.83513641357422], ["L14-A", "39", 2.350339412689209], ["L14-A", "40", 3.9053115844726562], ["L14-A", "41", 1.4081287384033203], ["L14-A", "43", 1.5154247283935547], ["L14-A", "44", 1.515427589416504], ["L14-A", "45", 1.5154259204864502], ["L14-A", "55", 6.087224960327148], ["L14-A", "57", 13.266284942626953], ["L14-A", "60", 4.707596778869629], ["L14-A", "63", 2.47287654876709], ["L14-A", "64", 2.275017738342285], ["L14-A", "65", 3.464902639389038], ["L14-A", "74", 1.5154266357421875], ["L14-A", "77", 4.152778625488281], ["L20-A", "68", 4.585819244384766], ["L20-A", "70", 3.7904505729675293], ["L20-A", "72", 3.244211196899414], ["L20-A", "95", 16.47800636291504], ["L20-A", "96", 4.585812568664551], ["L20-A", "97", 6.613374710083008], ["L20-A", "101", 2.1997013092041016], ["L20-A", "105", 1.1600627899169922], ["L20-A", "139", 3.3630423545837402], ["L20-A", "143", 1.4796490669250488], ["L20-A", "145", 1.3445501327514648], ["L20-A", "148", 19.370925903320312], ["L20-A", "149", 6.688691139221191], ["L20-A", "150", 2.744640350341797], ["L20-A", "151", 6.06547212600708], ["L20-A", "152", 4.084560871124268], ["L20-A", "153", 7.65620756149292], ["L20-A", "155", 17.6068058013916], ["L20-A", "156", 2.7910079956054688], ["L20-A", "171", 14.821252822875977], ["L20-A", "172", 5.460290908813477]], "L15-A_L35-A": [["L15-A", "140", 3.0703959465026855], ["L15-A", "143", 21.675067901611328], ["L15-A", "144", 7.372972011566162], ["L15-A", "145", 8.873311996459961], ["L15-A", "146", 4.876440048217773], ["L15-A", "147", 5.3454179763793945], ["L15-A", "149", 5.19705867767334], ["L15-A", "152", 1.515426754951477], ["L15-A", "153", 2.7122387886047363], ["L15-A", "154", 6.573827743530273], ["L35-A", "89", 3.1785659790039062], ["L35-A", "90", 1.5154266357421875], ["L35-A", "91", 3.618295192718506], ["L35-A", "92", 5.384961128234863], ["L35-A", "93", 2.027557373046875], ["L35-A", "95", 1.5154285430908203], ["L35-A", "96", 1.3828155994415283], ["L35-A", "97", 3.464956283569336], ["L35-A", "99", 1.5549659729003906], ["L35-A", "100", 6.538055896759033], ["L35-A", "101", 7.448284149169922], ["L35-A", "103", 2.275019645690918]], "L15-A_L36-A": [["L15-A", "2", 14.141910552978516], ["L15-A", "5", 11.12386703491211], ["L15-A", "6", 2.2354824542999268], ["L15-A", "9", 2.0184974670410156], ["L15-A", "10", 2.3145647048950195], ["L15-A", "12", 4.15277099609375], ["L15-A", "13", 2.275021553039551], ["L15-A", "15", 2.822927474975586], ["L15-A", "16", 7.580896377563477], ["L15-A", "17", 4.7366180419921875], ["L15-A", "18", 11.82618522644043], ["L15-A", "20", 11.549741744995117], ["L36-A", "36", 7.412506580352783], ["L36-A", "37", 1.307499885559082], ["L36-A", "39", 1.5549659729003906], ["L36-A", "40", 1.5549683570861816], ["L36-A", "41", 1.515427589416504], ["L36-A", "43", 21.169952392578125], ["L36-A", "44", 1.4796496629714966], ["L36-A", "45", 2.2750208377838135], ["L36-A", "47", 11.738666534423828], ["L36-A", "48", 5.022631645202637], ["L36-A", "49", 4.554855823516846], ["L36-A", "50", 12.444361686706543], ["L36-A", "51", 2.275023937225342], ["L36-A", "52", 14.309131622314453], ["L36-A", "53", 4.263034343719482], ["L36-A", "55", 18.41474723815918]], "L15-A_L42-A": [["L15-A", "84", 1.5154283046722412], ["L15-A", "85", 1.4081237316131592], ["L15-A", "88", 2.780445098876953], ["L15-A", "89", 2.0243782997131348], ["L15-A", "91", 3.4683125019073486], ["L15-A", "92", 2.0275492668151855], ["L42-A", "50", 2.275020122528076], ["L42-A", "51", 7.465188980102539]], "L15-A_5.8rRNA": [["L15-A", "38", 1.5549659729003906], ["L15-A", "57", 1.479649543762207], ["L15-A", "58", 9.337080955505371], ["L15-A", "59", 3.3981313705444336], ["L15-A", "60", 2.199702739715576], ["L15-A", "62", 4.377890110015869], ["L15-A", "109", 24.551990509033203], ["L15-A", "110", 2.3145647048950195], ["L15-A", "111", 2.7122437953948975], ["L15-A", "112", 2.5563502311706543], ["L15-A", "113", 13.624845504760742], ["L15-A", "136", 7.580889701843262], ["L15-A", "139", 18.024259567260742], ["L15-A", "157", 10.829490661621094], ["5.8rRNA", "36", 10.610340118408203], ["5.8rRNA", "140", 5.867663860321045], ["5.8rRNA", "141", 11.127628326416016], ["5.8rRNA", "142", 11.826171875], ["5.8rRNA", "143", 11.238731384277344], ["5.8rRNA", "144", 10.443365097045898]], "L16-A_L20-A": [["L16-A", "3", 16.92412567138672], ["L16-A", "4", 7.3334197998046875], ["L16-A", "7", 10.443363189697266], ["L16-A", "9", 8.963717460632324], ["L16-A", "10", 2.3861122131347656], ["L16-A", "12", 8.070645332336426], ["L16-A", "13", 5.097946643829346], ["L16-A", "22", 17.207366943359375], ["L16-A", "26", 10.403820037841797], ["L16-A", "31", 2.0275485515594482], ["L16-A", "33", 5.742679595947266], ["L16-A", "116", 4.661140441894531], ["L16-A", "117", 2.7592620849609375], ["L16-A", "118", 2.995074987411499], ["L16-A", "119", 1.3041143417358398], ["L16-A", "120", 5.932864189147949], ["L16-A", "121", 14.842751502990723], ["L16-A", "122", 3.5007057189941406], ["L16-A", "124", 17.927417755126953], ["L16-A", "126", 2.2354798316955566], ["L16-A", "127", 2.995072603225708], ["L16-A", "128", 6.676727294921875], ["L16-A", "129", 3.1434826850891113], ["L16-A", "131", 20.05181121826172], ["L20-A", "154", 2.310792922973633], ["L20-A", "155", 1.9834129810333252], ["L20-A", "156", 3.0308566093444824], ["L20-A", "157", 2.7122421264648438], ["L20-A", "158", 6.6529083251953125], ["L20-A", "159", 17.056730270385742], ["L20-A", "161", 12.574667930603027], ["L20-A", "162", 4.550042629241943], ["L20-A", "163", 5.06217098236084], ["L20-A", "164", 4.116954803466797], ["L20-A", "165", 4.585823059082031], ["L20-A", "166", 2.9950757026672363], ["L20-A", "167", 1.515426754951477], ["L20-A", "168", 2.275022506713867], ["L20-A", "169", 4.456290245056152], ["L20-A", "170", 17.719491958618164]], "L16-A_L33-A": [["L16-A", "3", 12.665567398071289], ["L16-A", "25", 1.5154285430908203], ["L16-A", "28", 19.205528259277344], ["L16-A", "29", 5.0979461669921875], ["L16-A", "30", 13.266278266906738], ["L16-A", "94", 4.377890586853027], ["L16-A", "101", 15.238758087158203], ["L33-A", "10", 10.177436828613281], ["L33-A", "12", 3.106168508529663], ["L33-A", "14", 2.0670948028564453], ["L33-A", "15", 1.3128089904785156], ["L33-A", "31", 2.3503360748291016], ["L33-A", "33", 3.7904481887817383], ["L33-A", "91", 1.3445510864257812], ["L33-A", "94", 1.4401063919067383], ["L33-A", "95", 21.71787452697754]], "L17-A_L31-A": [["L17-A", "53", 5.193719863891602], ["L31-A", "86", 20.543149948120117]], "L17-A_L33-A": [["L17-A", "166", 22.154680252075195], ["L17-A", "167", 2.060181140899658], ["L17-A", "168", 7.620429992675781], ["L17-A", "172", 5.836363792419434], ["L33-A", "58", 1.3445491790771484], ["L33-A", "59", 7.400030136108398], ["L33-A", "60", 6.140789031982422], ["L33-A", "61", 5.232778549194336], ["L33-A", "62", 2.350343704223633]], "L17-A_5.8rRNA": [["L17-A", "2", 9.971485137939453], ["L17-A", "3", 19.691652297973633], ["L17-A", "4", 11.182384490966797], ["L17-A", "5", 14.953872680664062], ["L17-A", "6", 6.933217525482178], ["L17-A", "18", 6.813129425048828], ["L17-A", "21", 11.770401000976562], ["L17-A", "30", 2.095989942550659], ["L17-A", "34", 6.709117889404297], ["L17-A", "61", 17.21877670288086], ["L17-A", "62", 2.1781859397888184], ["L17-A", "77", 5.381542205810547], ["L17-A", "118", 8.049039840698242], ["L17-A", "120", 8.680465698242188], ["L17-A", "121", 19.135372161865234], ["L17-A", "122", 2.27502179145813], ["L17-A", "123", 8.888388633728027], ["L17-A", "124", 2.0601844787597656], ["L17-A", "145", 14.573790550231934], ["L17-A", "147", 5.934496879577637], ["5.8rRNA", "2", 6.936162948608398], ["5.8rRNA", "3", 5.89332389831543], ["5.8rRNA", "4", 14.269590377807617], ["5.8rRNA", "5", 21.92636489868164], ["5.8rRNA", "10", 13.398896217346191], ["5.8rRNA", "11", 1.5154247283935547], ["5.8rRNA", "12", 1.5345176458358765], ["5.8rRNA", "13", 4.510505199432373], ["5.8rRNA", "14", 11.786643981933594], ["5.8rRNA", "15", 13.216873168945312]], "L18-A_L28": [["L18-A", "91", 5.969570159912109], ["L18-A", "92", 8.204117774963379], ["L18-A", "94", 4.5858154296875], ["L18-A", "116", 7.541360855102539], ["L18-A", "155", 28.601634979248047], ["L18-A", "156", 9.647991180419922], ["L18-A", "157", 15.501762390136719], ["L18-A", "163", 9.855920791625977], ["L18-A", "164", 2.5563502311706543], ["L18-A", "170", 9.647987365722656], ["L18-A", "171", 4.152766704559326], ["L18-A", "173", 6.144744873046875], ["L18-A", "174", 1.5549683570861816], ["L18-A", "175", 1.4081238508224487], ["L18-A", "176", 1.3723218441009521], ["L18-A", "177", 2.955530881881714], ["L18-A", "178", 8.093025207519531], ["L18-A", "179", 3.1099367141723633], ["L18-A", "182", 2.9592976570129395], ["L18-A", "184", 2.2354774475097656], ["L18-A", "186", 1.5154259204864502], ["L28", "42", 1.307497501373291], ["L28", "46", 15.622913360595703], ["L28", "47", 4.3778839111328125], ["L28", "48", 1.590745449066162], ["L28", "49", 4.585819244384766], ["L28", "50", 2.3107991218566895], ["L28", "51", 11.94530963897705], ["L28", "52", 2.8982434272766113], ["L28", "53", 25.292760848999023], ["L28", "54", 4.550039291381836], ["L28", "55", 3.1099343299865723], ["L28", "56", 6.676710605621338], ["L28", "57", 9.02920913696289], ["L28", "58", 2.1607918739318848], ["L28", "59", 4.3025689125061035], ["L28", "76", 27.123432159423828], ["L28", "77", 2.310800075531006], ["L28", "79", 6.82130241394043], ["L28", "80", 14.065410614013672], ["L28", "84", 3.4676570892333984], ["L28", "87", 5.857535362243652], ["L28", "88", 3.1117372512817383], ["L28", "91", 15.537546157836914], ["L28", "115", 1.8360862731933594], ["L28", "117", 14.647322654724121], ["L28", "118", 1.554966688156128], ["L28", "119", 1.5907440185546875]], "L20-A_L21-A": [["L20-A", "10", 3.7151262760162354], ["L20-A", "12", 2.1997039318084717], ["L20-A", "14", 7.448276519775391], ["L20-A", "15", 5.968636512756348], ["L20-A", "21", 1.3445510864257812], ["L20-A", "22", 9.163886070251465], ["L20-A", "23", 1.515426754951477], ["L20-A", "24", 18.649250030517578], ["L20-A", "25", 2.275022268295288], ["L20-A", "26", 5.336792945861816], ["L20-A", "27", 2.8624682426452637], ["L20-A", "28", 3.964470863342285], ["L20-A", "44", 1.5907468795776367], ["L20-A", "45", 5.173267841339111], ["L20-A", "48", 35.95167541503906], ["L20-A", "49", 2.2750191688537598], ["L20-A", "53", 2.6573591232299805], ["L20-A", "54", 5.934492111206055], ["L20-A", "56", 8.019808769226074], ["L20-A", "57", 1.4401063919067383], ["L20-A", "59", 4.621593952178955], ["L20-A", "80", 10.554448127746582], ["L20-A", "87", 2.060183525085449], ["L20-A", "88", 2.3503410816192627], ["L20-A", "89", 3.7546675205230713], ["L20-A", "122", 4.625359535217285], ["L20-A", "123", 13.97339916229248], ["L20-A", "124", 3.8299927711486816], ["L21-A", "136", 6.61337423324585], ["L21-A", "139", 15.369155883789062], ["L21-A", "141", 2.027554988861084], ["L21-A", "142", 4.220977306365967], ["L21-A", "143", 4.377885818481445], ["L21-A", "145", 11.064718246459961], ["L21-A", "146", 4.523111343383789], ["L21-A", "147", 3.4649534225463867], ["L21-A", "148", 8.093023300170898], ["L21-A", "149", 5.200382709503174], ["L21-A", "150", 3.6578357219696045], ["L21-A", "151", 5.492685317993164], ["L21-A", "152", 2.275020122528076], ["L21-A", "153", 3.82999324798584], ["L21-A", "154", 2.275017738342285], ["L21-A", "155", 10.880167961120605], ["L21-A", "156", 6.316962718963623]], "L20-A_L33-A": [["L20-A", "160", 3.1785621643066406], ["L33-A", "36", 11.238739013671875]], "L20-A_5SrRNA": [["L20-A", "13", 12.75415325164795], ["L20-A", "19", 1.5154247283935547], ["L20-A", "39", 2.787147283554077], ["L20-A", "40", 21.434860229492188], ["L20-A", "43", 4.377884864807129], ["L20-A", "46", 25.069856643676758], ["L20-A", "47", 3.0703940391540527], ["L20-A", "48", 9.971477508544922], ["L20-A", "49", 3.829984188079834], ["L20-A", "50", 1.3723201751708984], ["L20-A", "51", 2.5239484310150146], ["L20-A", "52", 1.3074960708618164], ["L20-A", "53", 5.09794807434082], ["L20-A", "54", 1.3041136264801025], ["L20-A", "55", 1.5907421112060547], ["L20-A", "82", 2.2750186920166016], ["L20-A", "84", 2.1170616149902344], ["L20-A", "117", 1.3723182678222656], ["L20-A", "119", 15.83914566040039], ["L20-A", "120", 3.0703952312469482], ["5SrRNA", "73", 12.24204158782959], ["5SrRNA", "75", 3.1434783935546875], ["5SrRNA", "76", 5.867669105529785], ["5SrRNA", "77", 22.498977661132812], ["5SrRNA", "78", 20.06062126159668], ["5SrRNA", "85", 4.580728530883789], ["5SrRNA", "87", 17.5745792388916], ["5SrRNA", "88", 9.171632766723633], ["5SrRNA", "89", 11.238737106323242], ["5SrRNA", "90", 5.4483642578125], ["5SrRNA", "92", 2.1607894897460938], ["5SrRNA", "95", 6.936163425445557], ["5SrRNA", "96", 12.67884349822998], ["5SrRNA", "97", 1.6147730350494385], ["5SrRNA", "98", 22.866872787475586], ["5SrRNA", "99", 20.060611724853516], ["5SrRNA", "100", 19.974693298339844], ["5SrRNA", "101", 8.560110092163086]], "L21-A_L29": [["L21-A", "65", 9.971479415893555], ["L21-A", "66", 1.4796457290649414], ["L21-A", "67", 13.302783012390137], ["L21-A", "68", 3.5429792404174805], ["L21-A", "77", 3.6578359603881836], ["L21-A", "79", 1.5549676418304443], ["L21-A", "81", 2.235480308532715], ["L21-A", "82", 7.620433330535889], ["L21-A", "83", 6.82506799697876], ["L21-A", "84", 3.312420606613159], ["L21-A", "86", 4.585817337036133], ["L21-A", "88", 16.412004470825195], ["L21-A", "90", 2.780445098876953], ["L29", "15", 1.3796348571777344], ["L29", "16", 7.333425998687744], ["L29", "19", 4.74267578125], ["L29", "20", 6.688686847686768], ["L29", "21", 4.585821151733398], ["L29", "22", 15.839139938354492], ["L29", "23", 1.5154266357421875], ["L29", "24", 17.6837100982666], ["L29", "25", 13.36960506439209], ["L29", "31", 14.679085731506348], ["L29", "33", 23.944869995117188], ["L29", "34", 2.862468719482422], ["L29", "35", 3.5825204849243164], ["L29", "36", 6.024662971496582]], "L21-A_5SrRNA": [["L21-A", "20", 12.526924133300781], ["L21-A", "21", 36.709434509277344], ["L21-A", "26", 1.4796476364135742], ["L21-A", "27", 2.5239450931549072], ["L21-A", "28", 3.9644689559936523], ["L21-A", "31", 3.5825252532958984], ["5SrRNA", "8", 6.652903079986572], ["5SrRNA", "9", 4.474721908569336], ["5SrRNA", "10", 1.576648235321045], ["5SrRNA", "11", 8.87330436706543], ["5SrRNA", "68", 6.785521507263184], ["5SrRNA", "69", 11.099803924560547]], "L23-A_L24-B": [["L23-A", "89", 13.083221435546875], ["L23-A", "90", 6.140785217285156], ["L23-A", "91", 2.898242235183716], ["L23-A", "92", 2.7804484367370605], ["L23-A", "93", 2.2750229835510254], ["L23-A", "94", 2.2750229835510254], ["L23-A", "95", 6.140790939331055], ["L23-A", "96", 3.244213819503784], ["L23-A", "116", 10.479140281677246], ["L23-A", "117", 4.377894401550293], ["L23-A", "135", 5.893316268920898], ["L23-A", "137", 6.4054460525512695], ["L24-B", "15", 8.376264572143555], ["L24-B", "16", 7.7925310134887695], ["L24-B", "17", 5.867661476135254], ["L24-B", "18", 19.688308715820312], ["L24-B", "19", 5.496044635772705], ["L24-B", "20", 3.9644722938537598], ["L24-B", "21", 2.8229236602783203], ["L24-B", "22", 2.0925843715667725], ["L24-B", "23", 4.777754306793213], ["L24-B", "24", 9.457162857055664], ["L24-B", "26", 7.125500679016113], ["L24-B", "28", 17.776779174804688], ["L24-B", "30", 3.964474678039551], ["L24-B", "31", 1.5154277086257935], ["L24-B", "37", 3.715127944946289], ["L24-B", "41", 2.310792922973633]], "L23-A_18S-5'": [["L23-A", "89", 13.083221435546875], ["L23-A", "90", 6.140785217285156], ["L23-A", "91", 2.898242235183716], ["L23-A", "92", 2.7804484367370605], ["L23-A", "93", 2.2750229835510254], ["L23-A", "94", 2.2750229835510254], ["L23-A", "95", 6.140790939331055], ["L23-A", "96", 3.244213819503784], ["L23-A", "116", 10.479140281677246], ["L23-A", "117", 4.377894401550293], ["L23-A", "135", 5.893316268920898], ["L23-A", "137", 6.4054460525512695], ["18S-3'm", "15", 8.376264572143555], ["18S-3'm", "16", 7.7925310134887695], ["18S-3'm", "17", 5.867661476135254], ["18S-3'm", "18", 19.688308715820312], ["18S-3'm", "19", 5.496044635772705], ["18S-3'm", "20", 3.9644722938537598], ["18S-3'm", "21", 2.8229236602783203], ["18S-3'm", "22", 2.0925843715667725], ["18S-3'm", "23", 4.777754306793213], ["18S-3'm", "24", 9.457162857055664], ["18S-3'm", "26", 7.125500679016113], ["18S-3'm", "28", 17.776779174804688], ["18S-3'm", "30", 3.964474678039551], ["18S-3'm", "31", 1.5154277086257935], ["18S-3'm", "37", 3.715127944946289], ["18S-3'm", "41", 2.310792922973633]], "L25_L35-A": [["L25", "45", 10.289615631103516], ["L25", "46", 7.372966289520264], ["L25", "47", 5.404999732971191], ["L25", "48", 2.102872610092163], ["L25", "49", 5.818000793457031], ["L25", "50", 17.638071060180664], ["L25", "51", 2.2750229835510254], ["L25", "52", 4.809502601623535], ["L25", "54", 2.2750205993652344], ["L25", "58", 20.060619354248047], ["L25", "60", 3.9828224182128906], ["L25", "61", 8.24365234375], ["L25", "63", 2.0853214263916016], ["L25", "64", 4.510504245758057], ["L25", "65", 12.51045036315918], ["L25", "66", 5.448371410369873], ["L25", "68", 1.5549678802490234], ["L25", "139", 13.334516525268555], ["L25", "140", 1.5154285430908203], ["L25", "141", 17.816326141357422], ["L35-A", "22", 2.0184926986694336], ["L35-A", "25", 3.464949131011963], ["L35-A", "26", 4.302574157714844], ["L35-A", "29", 14.667692184448242], ["L35-A", "30", 4.550046920776367], ["L35-A", "32", 12.660571098327637], ["L35-A", "33", 1.515426754951477], ["L35-A", "34", 1.5549678802490234], ["L35-A", "35", 6.676723480224609], ["L35-A", "36", 4.3421173095703125], ["L35-A", "55", 3.5429725646972656], ["L35-A", "59", 14.226165771484375], ["L35-A", "62", 4.302570819854736], ["L35-A", "63", 3.0703907012939453], ["L35-A", "66", 1.5154273509979248], ["L35-A", "70", 12.639296531677246], ["L35-A", "75", 1.5907468795776367], ["L35-A", "76", 2.275017023086548], ["L35-A", "77", 8.963701248168945], ["L35-A", "78", 3.4683103561401367], ["L35-A", "79", 1.339921236038208], ["L35-A", "80", 2.995077610015869]], "L25_L39": [["L25", "88", 1.4796466827392578], ["L25", "114", 13.97338581085205], ["L25", "115", 2.791010618209839], ["L25", "116", 7.408736228942871], ["L25", "117", 8.88839054107666], ["L25", "118", 11.238714218139648], ["L39", "7", 22.118896484375], ["L39", "10", 1.3074960708618164], ["L39", "14", 5.248586177825928], ["L39", "17", 14.745927810668945], ["L39", "18", 6.936161994934082]], "L25_5.8rRNA": [["L25", "22", 6.7125244140625], ["L25", "24", 1.5154290199279785], ["L25", "25", 2.275022029876709], ["L25", "27", 3.860462188720703], ["L25", "32", 13.438438415527344], ["L25", "35", 11.199188232421875], ["L25", "36", 4.036991119384766], ["L25", "37", 2.1601619720458984], ["L25", "38", 7.497590065002441], ["L25", "40", 19.879661560058594], ["L25", "42", 1.5154266357421875], ["L25", "48", 7.161281585693359], ["L25", "49", 3.58251953125], ["L25", "52", 7.9604105949401855], ["L25", "53", 4.084558010101318], ["L25", "54", 3.6182937622070312], ["L25", "55", 6.538052082061768], ["L25", "56", 1.3723176717758179], ["L25", "57", 5.197052955627441], ["L25", "61", 3.790445327758789], ["L25", "88", 1.4796481132507324], ["L25", "89", 1.5549697875976562], ["L25", "91", 18.1258544921875], ["L25", "93", 15.541309356689453], ["L25", "94", 13.438434600830078], ["L25", "97", 4.510496139526367], ["L25", "117", 5.835920333862305], ["L25", "118", 6.176557540893555], ["5.8rRNA", "46", 12.44436264038086], ["5.8rRNA", "59", 3.782346725463867], ["5.8rRNA", "60", 1.6950260400772095], ["5.8rRNA", "98", 6.761178493499756], ["5.8rRNA", "99", 26.73587989807129], ["5.8rRNA", "100", 4.80950927734375], ["5.8rRNA", "101", 7.3729753494262695], ["5.8rRNA", "113", 2.102869987487793], ["5.8rRNA", "130", 9.011140823364258], ["5.8rRNA", "131", 12.67884349822998], ["5.8rRNA", "132", 13.474209785461426], ["5.8rRNA", "133", 12.582002639770508], ["5.8rRNA", "134", 11.163416862487793], ["5.8rRNA", "135", 1.5766470432281494], ["5.8rRNA", "136", 1.5154285430908203], ["5.8rRNA", "137", 9.572673797607422], ["5.8rRNA", "138", 7.431768417358398], ["5.8rRNA", "146", 13.235953330993652], ["5.8rRNA", "147", 3.8299922943115234], ["5.8rRNA", "148", 23.97661590576172], ["5.8rRNA", "149", 5.24858283996582], ["5.8rRNA", "150", 10.991263389587402], ["5.8rRNA", "151", 7.448291778564453], ["5.8rRNA", "157", 9.265796661376953]], "L26-A_L39": [["L26-A", "74", 1.4796490669250488], ["L26-A", "76", 6.608436584472656], ["L26-A", "77", 9.135860443115234], ["L39", "31", 2.6924400329589844], ["L39", "32", 12.957874298095703]], "L26-A_5.8rRNA": [["L26-A", "12", 3.1457157135009766], ["L26-A", "13", 5.0979461669921875], ["L26-A", "16", 5.0226311683654785], ["L26-A", "17", 3.030853509902954], ["L26-A", "20", 13.43844223022461], ["L26-A", "21", 16.336681365966797], ["L26-A", "23", 20.41036605834961], ["L26-A", "24", 2.7804479598999023], ["L26-A", "25", 3.276607036590576], ["L26-A", "28", 8.415816307067871], ["L26-A", "50", 6.506529331207275], ["L26-A", "51", 2.9950718879699707], ["L26-A", "52", 2.02437686920166], ["L26-A", "72", 20.358911514282227], ["L26-A", "73", 2.0601844787597656], ["L26-A", "74", 1.5154244899749756], ["L26-A", "75", 1.904289960861206], ["L26-A", "76", 4.185168266296387], ["L26-A", "77", 1.5907402038574219], ["L26-A", "81", 2.01849365234375], ["L26-A", "110", 5.818000793457031], ["L26-A", "111", 1.307495355606079], ["L26-A", "112", 5.817997455596924], ["L26-A", "113", 2.7446401119232178], ["L26-A", "114", 5.197057723999023], ["L26-A", "115", 1.5549652576446533], ["L26-A", "116", 33.43281555175781], ["L26-A", "118", 6.1012420654296875], ["L26-A", "121", 18.75502586364746], ["5.8rRNA", "22", 9.608438491821289], ["5.8rRNA", "23", 22.51325225830078], ["5.8rRNA", "24", 3.398120880126953], ["5.8rRNA", "25", 5.902742385864258], ["5.8rRNA", "26", 6.79292106628418], ["5.8rRNA", "68", 2.092583656311035], ["5.8rRNA", "69", 1.3796334266662598], ["5.8rRNA", "70", 1.5766496658325195], ["5.8rRNA", "71", 14.194262504577637], ["5.8rRNA", "72", 2.504420757293701], ["5.8rRNA", "73", 2.2354824542999268], ["5.8rRNA", "74", 2.755927562713623], ["5.8rRNA", "75", 7.3729705810546875], ["5.8rRNA", "76", 1.344550371170044], ["5.8rRNA", "83", 7.921239852905273], ["5.8rRNA", "84", 1.5154260396957397], ["5.8rRNA", "85", 7.328772068023682], ["5.8rRNA", "87", 2.160789966583252], ["5.8rRNA", "88", 2.7122421264648438], ["5.8rRNA", "89", 2.6890997886657715], ["5.8rRNA", "91", 6.180328845977783], ["5.8rRNA", "92", 7.408748149871826]], "L27-A_L30": [["L27-A", "2", 24.25111961364746], ["L27-A", "3", 5.336797714233398], ["L27-A", "4", 8.963717460632324], ["L27-A", "5", 1.3723211288452148], ["L27-A", "9", 3.8962669372558594], ["L27-A", "30", 1.1600627899169922], ["L27-A", "39", 1.5154242515563965], ["L27-A", "76", 2.085320234298706], ["L27-A", "77", 12.511178970336914], ["L27-A", "78", 1.3074970245361328], ["L27-A", "80", 7.279043197631836], ["L27-A", "81", 33.4291877746582], ["L27-A", "82", 21.99319076538086], ["L27-A", "83", 4.413662433624268], ["L27-A", "84", 6.112345218658447], ["L27-A", "85", 1.5907487869262695], ["L30", "28", 1.3445510864257812], ["L30", "31", 5.097937107086182], ["L30", "34", 5.3307085037231445], ["L30", "35", 5.305872917175293], ["L30", "36", 5.750003814697266], ["L30", "37", 17.3795166015625], ["L30", "55", 2.350334882736206], ["L30", "58", 3.5071983337402344], ["L30", "59", 6.538054466247559], ["L30", "61", 5.615577697753906], ["L30", "62", 6.691011428833008], ["L30", "63", 6.06547212600708], ["L30", "64", 2.027555465698242]], "L27-A_L34-A": [["L27-A", "12", 8.207874298095703], ["L27-A", "13", 1.3796306848526], ["L27-A", "14", 4.377894401550293], ["L27-A", "15", 3.070392370223999], ["L27-A", "16", 7.328773498535156], ["L27-A", "17", 8.852619171142578], ["L27-A", "19", 2.657360076904297], ["L27-A", "20", 3.244206428527832], ["L27-A", "81", 6.065472602844238], ["L27-A", "82", 5.934486389160156], ["L27-A", "83", 1.5907416343688965], ["L27-A", "84", 2.9950764179229736], ["L27-A", "85", 10.271209716796875], ["L27-A", "129", 1.5549659729003906], ["L27-A", "134", 16.54460906982422], ["L27-A", "135", 9.113052368164062], ["L27-A", "136", 11.314054489135742], ["L34-A", "73", 29.780784606933594], ["L34-A", "74", 2.275022506713867], ["L34-A", "75", 8.049034118652344], ["L34-A", "76", 4.4532060623168945], ["L34-A", "82", 5.448370933532715], ["L34-A", "83", 21.80872344970703], ["L34-A", "85", 12.109424591064453], ["L34-A", "86", 3.71513032913208], ["L34-A", "88", 2.472874641418457], ["L34-A", "89", 4.30257511138916], ["L34-A", "90", 2.067093849182129], ["L34-A", "92", 29.130374908447266], ["L34-A", "93", 1.3041136264801025], ["L34-A", "94", 3.0346202850341797], ["L34-A", "96", 2.504619598388672], ["L34-A", "97", 15.13344669342041], ["L34-A", "100", 7.616680145263672]], "L28_L32": [["L28", "13", 9.003246307373047], ["L28", "14", 3.790450096130371], ["L28", "15", 8.204116821289062], ["L28", "21", 2.1997032165527344], ["L32", "36", 17.857643127441406], ["L32", "37", 3.1457080841064453], ["L32", "38", 2.2750167846679688]], "L28_L36-A": [["L28", "128", 4.589940071105957], ["L28", "129", 1.5549678802490234], ["L28", "147", 1.4796464443206787], ["L28", "148", 4.302574634552002], ["L28", "149", 3.2442121505737305], ["L36-A", "6", 32.95936584472656], ["L36-A", "7", 3.070394277572632], ["L36-A", "8", 2.7446422576904297], ["L36-A", "9", 16.487306594848633], ["L36-A", "14", 6.764005661010742], ["L36-A", "15", 2.092583656311035]], "L28_L42-A": [["L28", "55", 23.975666046142578], ["L28", "59", 3.1061742305755615], ["L42-A", "38", 3.1099376678466797], ["L42-A", "42", 15.050453186035156]], "L30_L34-A": [["L30", "51", 1.9834110736846924], ["L30", "52", 5.268589019775391], ["L30", "54", 3.9701616764068604], ["L30", "55", 5.857537269592285], ["L30", "57", 10.677165985107422], ["L30", "58", 3.8657689094543457], ["L34-A", "86", 2.0601844787597656], ["L34-A", "87", 2.050238847732544], ["L34-A", "90", 2.3503341674804688], ["L34-A", "91", 4.661141395568848], ["L34-A", "93", 11.123870849609375], ["L34-A", "94", 4.263028144836426], ["L34-A", "97", 7.372966766357422], ["L34-A", "98", 20.93871307373047]], "L30_L43-A": [["L30", "47", 18.566661834716797], ["L30", "74", 11.225044250488281], ["L30", "75", 20.938705444335938], ["L30", "86", 11.998334884643555], ["L43-A", "40", 14.107038497924805], ["L43-A", "41", 2.3107995986938477], ["L43-A", "42", 1.4796472787857056], ["L43-A", "43", 18.7623291015625], ["L43-A", "44", 3.7904491424560547], ["L43-A", "45", 2.092583656311035]], "L30_25S-D1": [["L30", "28", 1.3445510864257812], ["L30", "31", 5.097937107086182], ["L30", "34", 5.3307085037231445], ["L30", "35", 5.305872917175293], ["L30", "36", 5.750003814697266], ["L30", "37", 17.3795166015625], ["L30", "55", 2.350334882736206], ["L30", "58", 3.5071983337402344], ["L30", "59", 6.538054466247559], ["L30", "61", 5.615577697753906], ["L30", "62", 6.691011428833008], ["L30", "63", 6.06547212600708], ["L30", "64", 2.027555465698242], ["25S-D5", "2", 24.25111961364746], ["25S-D5", "3", 5.336797714233398], ["25S-D5", "4", 8.963717460632324], ["25S-D5", "5", 1.3723211288452148], ["25S-D5", "9", 3.8962669372558594], ["25S-D5", "30", 1.1600627899169922], ["25S-D5", "39", 1.5154242515563965], ["25S-D5", "76", 2.085320234298706], ["25S-D5", "77", 12.511178970336914], ["25S-D5", "78", 1.3074970245361328], ["25S-D5", "80", 7.279043197631836], ["25S-D5", "81", 33.4291877746582], ["25S-D5", "82", 21.99319076538086], ["25S-D5", "83", 4.413662433624268], ["25S-D5", "84", 6.112345218658447], ["25S-D5", "85", 1.5907487869262695]], "L32_L33-A": [["L32", "47", 7.297647476196289], ["L33-A", "21", 5.416624069213867], ["L33-A", "22", 21.359302520751953]], "L34-A_L39": [["L34-A", "10", 23.233299255371094], ["L39", "3", 13.492240905761719], ["L39", "4", 10.40757942199707]], "L34-A_L43-A": [["L34-A", "47", 3.8657665252685547], ["L43-A", "61", 4.585821151733398]], "L34-A_25S-D1": [["L34-A", "73", 29.780784606933594], ["L34-A", "74", 2.275022506713867], ["L34-A", "75", 8.049034118652344], ["L34-A", "76", 4.4532060623168945], ["L34-A", "82", 5.448370933532715], ["L34-A", "83", 21.80872344970703], ["L34-A", "85", 12.109424591064453], ["L34-A", "86", 3.71513032913208], ["L34-A", "88", 2.472874641418457], ["L34-A", "89", 4.30257511138916], ["L34-A", "90", 2.067093849182129], ["L34-A", "92", 29.130374908447266], ["L34-A", "93", 1.3041136264801025], ["L34-A", "94", 3.0346202850341797], ["L34-A", "96", 2.504619598388672], ["L34-A", "97", 15.13344669342041], ["L34-A", "100", 7.616680145263672], ["25S-D5", "12", 8.207874298095703], ["25S-D5", "13", 1.3796306848526], ["25S-D5", "14", 4.377894401550293], ["25S-D5", "15", 3.070392370223999], ["25S-D5", "16", 7.328773498535156], ["25S-D5", "17", 8.852619171142578], ["25S-D5", "19", 2.657360076904297], ["25S-D5", "20", 3.244206428527832], ["25S-D5", "81", 6.065472602844238], ["25S-D5", "82", 5.934486389160156], ["25S-D5", "83", 1.5907416343688965], ["25S-D5", "84", 2.9950764179229736], ["25S-D5", "85", 10.271209716796875], ["25S-D5", "129", 1.5549659729003906], ["25S-D5", "134", 16.54460906982422], ["25S-D5", "135", 9.113052368164062], ["25S-D5", "136", 11.314054489135742]], "L35-A_L37-A": [["L35-A", "82", 8.888399124145508], ["L35-A", "83", 2.4728763103485107], ["L35-A", "84", 7.372962951660156], ["L35-A", "85", 20.847179412841797], ["L35-A", "88", 19.57921600341797], ["L37-A", "66", 9.003246307373047], ["L37-A", "70", 4.625362396240234], ["L37-A", "73", 23.495046615600586], ["L37-A", "78", 11.351107597351074], ["L37-A", "80", 11.88344955444336]], "L35-A_5.8rRNA": [["L35-A", "2", 8.117231369018555], ["L35-A", "4", 2.018490791320801], ["L35-A", "5", 1.4796504974365234], ["L35-A", "6", 17.85209846496582], ["L35-A", "7", 2.092580795288086], ["L35-A", "10", 2.71224308013916], ["L35-A", "25", 2.275014877319336], ["L35-A", "35", 2.1601622104644775], ["L35-A", "39", 12.727405548095703], ["L35-A", "40", 4.377892971038818], ["L35-A", "41", 4.908834934234619], ["L35-A", "42", 8.168336868286133], ["L35-A", "44", 19.367523193359375], ["L35-A", "45", 1.4796488285064697], ["L35-A", "48", 2.235477924346924], ["L35-A", "49", 2.0275495052337646], ["L35-A", "51", 8.128795623779297], ["L35-A", "52", 6.613372802734375], ["L35-A", "53", 1.2522320747375488], ["L35-A", "55", 1.8340115547180176], ["L35-A", "56", 1.3723204135894775], ["L35-A", "59", 7.372969627380371], ["L35-A", "60", 1.5907411575317383], ["L35-A", "63", 6.176568984985352], ["L35-A", "67", 23.238540649414062], ["L35-A", "78", 16.296859741210938], ["L35-A", "79", 2.050240993499756], ["L35-A", "81", 14.74217414855957], ["L35-A", "82", 1.9165878295898438], ["L35-A", "83", 2.4728763103485107], ["L35-A", "84", 3.363048553466797], ["L35-A", "85", 3.9053077697753906], ["L35-A", "86", 5.336793422698975], ["L35-A", "87", 1.2522335052490234], ["L35-A", "88", 1.5549674034118652], ["L35-A", "89", 14.309128761291504], ["L35-A", "90", 12.922073364257812], ["5.8rRNA", "34", 2.350341796875], ["5.8rRNA", "35", 1.4401054382324219], ["5.8rRNA", "36", 4.840635299682617], ["5.8rRNA", "37", 1.4401097297668457], ["5.8rRNA", "38", 2.386117935180664], ["5.8rRNA", "39", 3.0703954696655273], ["5.8rRNA", "47", 2.7559258937835693], ["5.8rRNA", "48", 6.065468788146973], ["5.8rRNA", "49", 14.025874137878418], ["5.8rRNA", "50", 10.543521881103516], ["5.8rRNA", "60", 5.097942352294922], ["5.8rRNA", "61", 1.3796312808990479], ["5.8rRNA", "62", 10.57526683807373], ["5.8rRNA", "63", 4.001908302307129], ["5.8rRNA", "64", 10.443363189697266], ["5.8rRNA", "65", 10.955488204956055], ["5.8rRNA", "66", 9.75908374786377], ["5.8rRNA", "77", 9.90464973449707], ["5.8rRNA", "78", 2.3503332138061523], ["5.8rRNA", "79", 7.952983856201172], ["5.8rRNA", "81", 3.829986572265625], ["5.8rRNA", "82", 10.840622901916504], ["5.8rRNA", "86", 2.99507212638855], ["5.8rRNA", "87", 3.7904489040374756], ["5.8rRNA", "90", 1.411376953125], ["5.8rRNA", "96", 6.60843563079834], ["5.8rRNA", "97", 1.53451669216156], ["5.8rRNA", "98", 1.5766505002975464], ["5.8rRNA", "99", 1.1840286254882812]], "L37-A_L39": [["L37-A", "14", 6.613373756408691], ["L37-A", "17", 8.038898468017578], ["L37-A", "18", 6.688684940338135], ["L37-A", "20", 7.552883148193359], ["L37-A", "23", 7.314125061035156], ["L37-A", "25", 4.338348388671875], ["L39", "8", 1.590744972229004], ["L39", "9", 21.13043785095215], ["L39", "12", 11.887228012084961], ["L39", "50", 2.1997013092041016], ["L39", "51", 5.893320083618164]], "L37-A_5.8rRNA": [["L37-A", "14", 9.869575500488281], ["L37-A", "17", 4.413672924041748], ["L37-A", "18", 3.8491687774658203], ["L37-A", "20", 32.317142486572266], ["L37-A", "21", 3.9053006172180176], ["L37-A", "22", 5.381195068359375], ["L37-A", "23", 2.024374008178711], ["L37-A", "27", 3.070394992828369], ["L37-A", "29", 9.683770179748535], ["L37-A", "32", 3.9053030014038086], ["L37-A", "39", 17.909387588500977], ["L37-A", "40", 7.094552993774414], ["L37-A", "42", 4.413669586181641], ["L37-A", "44", 1.5154247283935547], ["L37-A", "57", 1.5907468795776367], ["L37-A", "58", 2.822925090789795], ["L37-A", "59", 1.8718905448913574], ["L37-A", "60", 1.3723204135894775], ["L37-A", "61", 17.151954650878906], ["L37-A", "62", 2.780449867248535], ["L37-A", "63", 3.9286632537841797], ["L37-A", "64", 6.31355094909668], ["L37-A", "65", 5.268585205078125], ["L37-A", "66", 1.4405266046524048], ["L37-A", "67", 1.9919769763946533], ["L37-A", "68", 8.848848342895508], ["L37-A", "69", 7.487821578979492], ["L37-A", "70", 2.2750179767608643], ["L37-A", "71", 5.230557918548584], ["L37-A", "72", 2.3108010292053223], ["L37-A", "73", 2.10286808013916], ["L37-A", "74", 4.661140441894531], ["L37-A", "75", 7.545122146606445], ["L37-A", "76", 2.275020122528076], ["L37-A", "78", 6.652912139892578], ["L37-A", "79", 1.3041143417358398], ["L37-A", "80", 4.625360488891602], ["L37-A", "81", 7.4327898025512695], ["L37-A", "82", 8.96370792388916], ["L37-A", "83", 7.517062664031982], ["L37-A", "85", 8.305540084838867], ["L37-A", "86", 6.640910625457764], ["5.8rRNA", "32", 11.770416259765625], ["5.8rRNA", "33", 3.542975425720215], ["5.8rRNA", "34", 14.99339771270752], ["5.8rRNA", "35", 5.817995548248291], ["5.8rRNA", "36", 5.968632221221924], ["5.8rRNA", "40", 11.675536155700684], ["5.8rRNA", "41", 15.541315078735352], ["5.8rRNA", "42", 13.001618385314941], ["5.8rRNA", "43", 1.6569068431854248], ["5.8rRNA", "44", 6.688692092895508], ["5.8rRNA", "56", 17.606327056884766], ["5.8rRNA", "57", 11.017772674560547], ["5.8rRNA", "58", 7.886157989501953], ["5.8rRNA", "66", 24.364173889160156], ["5.8rRNA", "67", 12.71838092803955], ["5.8rRNA", "68", 3.034618377685547], ["5.8rRNA", "86", 7.886163711547852], ["5.8rRNA", "93", 2.0535755157470703], ["5.8rRNA", "94", 2.3820321559906006], ["5.8rRNA", "95", 1.6147730350494385], ["5.8rRNA", "96", 11.23873233795166], ["5.8rRNA", "100", 6.541611671447754], ["5.8rRNA", "101", 2.5046205520629883], ["5.8rRNA", "102", 19.774234771728516], ["5.8rRNA", "103", 12.754165649414062], ["5.8rRNA", "104", 5.932855606079102], ["5.8rRNA", "105", 1.160064697265625], ["5.8rRNA", "110", 2.2354815006256104], ["5.8rRNA", "111", 5.8179931640625], ["5.8rRNA", "112", 2.7241859436035156]], "L39_5.8rRNA": [["L39", "5", 3.143474578857422], ["L39", "6", 3.7904484272003174], ["L39", "7", 5.440809726715088], ["L39", "8", 1.3723199367523193], ["L39", "11", 7.3649492263793945], ["L39", "12", 3.790449380874634], ["L39", "14", 3.865762710571289], ["L39", "15", 3.070394515991211], ["L39", "18", 14.040214538574219], ["L39", "19", 3.5072035789489746], ["L39", "21", 6.652918815612793], ["L39", "22", 4.707601547241211], ["L39", "23", 23.992891311645508], ["L39", "24", 5.230559349060059], ["L39", "26", 7.431777000427246], ["L39", "27", 3.542975902557373], ["L39", "29", 11.131540298461914], ["L39", "30", 7.372959136962891], ["L39", "31", 2.7446393966674805], ["L39", "35", 2.3107962608337402], ["L39", "37", 1.7989311218261719], ["L39", "38", 2.275020122528076], ["L39", "40", 16.58414077758789], ["5.8rRNA", "44", 4.510505199432373], ["5.8rRNA", "45", 1.5345158576965332], ["5.8rRNA", "46", 2.4241652488708496], ["5.8rRNA", "47", 6.640178680419922], ["5.8rRNA", "50", 3.1785659790039062], ["5.8rRNA", "51", 1.5766465663909912], ["5.8rRNA", "52", 2.386112689971924], ["5.8rRNA", "53", 4.302574157714844], ["5.8rRNA", "54", 3.8657703399658203], ["5.8rRNA", "75", 8.168331146240234], ["5.8rRNA", "90", 10.543525695800781], ["5.8rRNA", "110", 7.314113616943359], ["5.8rRNA", "112", 4.510496139526367], ["5.8rRNA", "113", 6.688682556152344]], "L42-A_tRNA-P": [["L42-A", "104", 26.74048614501953], ["tRNA-P", "18", 4.548330307006836], ["tRNA-P", "56", 3.905311346054077]], "L42-A_tRNA-E": [["L42-A", "29", 1.4796485900878906], ["L42-A", "32", 24.62771987915039], ["L42-A", "39", 3.030855178833008], ["L42-A", "40", 2.556344985961914], ["L42-A", "43", 6.025925159454346], ["L42-A", "53", 7.328768253326416], ["L42-A", "55", 9.135859489440918], ["L42-A", "56", 30.0638484954834], ["L42-A", "57", 2.822927951812744], ["L42-A", "58", 4.90884256362915], ["tRNA-E", "1", 20.899959564208984], ["tRNA-E", "2", 2.0275516510009766], ["tRNA-E", "63", 2.050240993499756], ["tRNA-E", "64", 7.952991485595703], ["tRNA-E", "73", 12.526926040649414], ["tRNA-E", "74", 8.093025207519531], ["tRNA-E", "75", 10.271212577819824]], "mRNA_tRNA-P": [["mRNA", "46", 5.173267364501953], ["mRNA", "47", 2.067093849182129], ["mRNA", "48", 18.158252716064453], ["mRNA", "49", 4.616539001464844], ["mRNA", "67", 11.27450180053711], ["mRNA", "68", 5.058399200439453], ["mRNA", "73", 14.330188751220703], ["mRNA", "74", 17.857635498046875], ["mRNA", "75", 5.742679595947266], ["mRNA", "76", 16.429750442504883], ["mRNA", "77", 6.69434928894043], ["mRNA", "92", 11.95878791809082], ["mRNA", "93", 5.893318176269531], ["mRNA", "95", 18.49649429321289], ["mRNA", "96", 21.03285789489746], ["mRNA", "97", 4.4562835693359375], ["mRNA", "102", 2.523949146270752], ["mRNA", "103", 9.971488952636719], ["mRNA", "104", 7.2223310470581055], ["mRNA", "105", 15.598594665527344], ["mRNA", "106", 12.470911979675293], ["mRNA", "107", 2.3107995986938477], ["tRNA-P", "34", 12.133598327636719], ["tRNA-P", "35", 23.054698944091797], ["tRNA-P", "36", 2.995077133178711], ["tRNA-P", "37", 7.328771591186523], ["tRNA-P", "10", 10.861875534057617], ["tRNA-P", "13", 3.3279647827148438], ["tRNA-P", "14", 5.17326545715332], ["tRNA-P", "15", 2.7476065158843994], ["tRNA-P", "16", 4.840632915496826], ["tRNA-P", "17", 11.123872756958008], ["tRNA-P", "19", 5.097945213317871], ["tRNA-P", "25", 9.64798641204834], ["tRNA-P", "27", 1.5549683570861816], ["tRNA-P", "29", 7.408749580383301], ["tRNA-P", "30", 15.839139938354492], ["tRNA-P", "31", 2.3107995986938477], ["tRNA-P", "72", 3.8174209594726562], ["tRNA-P", "73", 36.4171028137207], ["tRNA-P", "75", 1.5549659729003906], ["tRNA-P", "79", 3.8962650299072266], ["tRNA-P", "80", 3.244211196899414], ["tRNA-P", "84", 12.506684303283691], ["tRNA-P", "85", 14.821245193481445], ["tRNA-P", "87", 1.5549683570861816], ["tRNA-P", "89", 10.479129791259766], ["tRNA-P", "94", 6.101251602172852], ["tRNA-P", "97", 9.780593872070312], ["tRNA-P", "99", 2.0184974670410156], ["tRNA-P", "127", 8.837516784667969], ["tRNA-P", "165", 22.3448486328125], ["tRNA-P", "166", 17.85210418701172]], "mRNA_tRNA-E": [["mRNA", "43", 8.30553150177002], ["mRNA", "44", 6.744916915893555], ["mRNA", "45", 6.652917861938477], ["tRNA-E", "33", 1.4113788604736328], ["tRNA-E", "34", 32.56846237182617], ["tRNA-E", "35", 9.904661178588867], ["tRNA-E", "36", 26.41775131225586], ["tRNA-E", "37", 1.4113731384277344]], "tRNA-P_tRNA-E": [["tRNA-P", "39", 6.065468788146973], ["tRNA-P", "40", 13.438434600830078], ["tRNA-P", "41", 5.4132843017578125], ["tRNA-P", "42", 2.01849365234375], ["tRNA-E", "29", 2.01849365234375], ["tRNA-E", "35", 7.921239852905273], ["tRNA-E", "36", 9.586936950683594], ["tRNA-E", "37", 36.16965103149414]]}
